# Supplementary material for: Bacterial extracellular vesicles exhibit distinct functional potential across biogeographic provinces of the South Pacific Ocean
Source: ISME J. 2026 Jul 1;20(1):wrag171. doi: 10.1093/ismejo/wrag171 (PMC13398704; doi:10.1093/ismejo/wrag171)
Supplement: Supplementary_material_wrag171 [file supplementary_material_wrag171.zip]

Archive with 6 entries (6 files):
- Marine_BEVs_supp_text_090626_wrag171.docx
- Table_S1_samples_overview_wrag171.xlsx
- Table_S2_Protein_abundance_wrag171.xlsx
- Table_S3_Cell_prot_enr_regions_wrag171.xlsx
- Table_S4_Prot_enr_Fractions_wrag171.xlsx
- Table_S5_Prot_enr_Fractions_nonCyto_wrag171.xlsx
