# Supplementary material for: Bacterial extracellular vesicles exhibit distinct functional potential across biogeographic provinces of the South Pacific Ocean
Source: ISME J. 2026 Jul 1;20(1):wrag171. doi: 10.1093/ismejo/wrag171 (PMC13398704; doi:10.1093/ismejo/wrag171)
Supplement: Supplementary_material_wrag171 [file supplementary_material_wrag171.zip › Table_S1_samples_overview_wrag171.xlsx]

## Sheet: Table_S1-Samples_overview
Station_ID	Latitude	Longitude	Region	Total bacterial abundance (cells L-1)	Cyanobacterial abundance (cells L-1; Yuan et al., 2025)	Detected bacterial proteins		Detected viral proteins
						Cells	BEVs	Cells	BEVs
SO289_1	33°36,00S	071°43,00W	UP	5.86171e+08		4853	401	84	3
SO289_3	32°58,00S	071°51,00W	UP	2.17322e+09	418679000	5406	467	116	10
SO289_6	32°30,00S	072°48,00W	TRAN	2.42775e+08		4779	641	91	37
SO289_9	32°30,00S	079°00,00W	TRAN	6.20226e+07	102244000	2441	519	34	8
SO289_12	32°30,00S	087°60,00W	TRAN	8.89405e+07	49858000	3742	413	41	5
SO289_13	32°30,00S	090°60,00W	TRAN	8.9712e+07		4876	411	65	7
SO289_16	32°30,00S	100°00,00W	GYRE	4.93352e+07		4994	448	58	3
SO289_17	31°25,00S	102°00,00W	GYRE	8.15038e+07		4388	401	45	5
SO289_20	31°25,00S	110°00,00W	GYRE	1.15537e+08		2270	375	29	3
SO289_23	31°25,00S	114°00,00W	GYRE	8.85119e+06		3679	334	32	5
SO289_27	31°25,00S	125°00,00W	GYRE	7.94892e+07	42486000	4497	396	42	3
SO289_30	31°25,00S	134°00,00W	GYRE	7.33384e+07		4914	376	62	3
SO289_32	31°25,00S	141°00,00W	GYRE	5.28928e+07		3368	370	52	4
SO289_33	26°10,00S	152°00,00W	WEST	7.05523e+07		4667	649	63	8
SO289_34	26°10,00S	156°00,00W	WEST	1.24045e+08		5036	403	52	4
SO289_37	26°10,00S	168°00,00W	WEST	1.1498e+08	153861000	5734	349	96	4
SO289_39	26°10,00S	175°23,00W	WEST	1.6215e+08		4632	361	83	6
SO289_41	25°43,00S	178°42,00W	WEST	6.80448e+07		5362	384	81	4
SO289_43	25°43,00S	175°30,00E	WEST	7.46672e+07	163166000	4864	493	90	5
SO289_44	25°50,00S	171°59,00E	WEST	1.11594e+08		5092	232	119	3
