# Supplementary material for: Bacterial extracellular vesicles exhibit distinct functional potential across biogeographic provinces of the South Pacific Ocean
Source: ISME J. 2026 Jul 1;20(1):wrag171. doi: 10.1093/ismejo/wrag171 (PMC13398704; doi:10.1093/ismejo/wrag171)
Supplement: Supplementary_material_wrag171 [file supplementary_material_wrag171.zip › Table_S4_Prot_enr_Fractions_wrag171.xlsx]

## Sheet: BEVs
Enr.frac	gene_callers_id	logFC	AveExpr	t	P.Value	adj.P.Val	sca.P.Value	sca.adj.pval	log.sca.pval	InterPro_acc	InterPro_ann	NCBIfam_acc	NCBIfam_ann	Pfam_acc	Pfam_ann	Domain	Phylum	Class	Order	Family	Genus	PSMs	Unique_pep	Total_pep	Length
BEVs	15929787	8.68753	1.84635	10.0636	8.67117e-06	0.00015638	2.07535e-05	0.000328912	4.68291	IPR008269|IPR003111|IPR003959	Peptidase S16, Lon proteolytic domain|Lon protease, N-terminal domain|ATPase, AAA-type, core	TIGR00763	endopeptidase La	PF05362|PF02190|PF00004	Lon protease (S16) C-terminal proteolytic domain|ATP-dependent protease La (LON) substrate-binding domain|ATPase family associated with various cellular activities (AAA)	Bacteria	Pseudomonadota	Gammaproteobacteria	Cellvibrionales	Porticoccaceae	HTCC2207	16	2	4	804
BEVs	9108679	7.62367	2.01449	6.65875	9.80288e-05	0.00413122	0.000257922	0.0108696	3.58851	IPR006059	Bacterial-type extracellular solute-binding protein			PF01547	Bacterial extracellular solute-binding protein	Bacteria	Pseudomonadota	Alphaproteobacteria	Pelagibacterales	Pelagibacteraceae	Pelagibacter	24	4	5	442
BEVs	16422025	7.32115	-0.389499	9.15564	1.02231e-05	0.000256098	1.07554e-05	0.000253921	4.96837	IPR001107	Band 7 domain	TIGR01932	protease modulator HflC	PF01145	SPFH domain / Band 7 family	Bacteria	Pseudomonadota	Alphaproteobacteria	TMED127	TMED127		42	3	15	285
BEVs	11538517	7.26183	2.57544	7.14199	1.98827e-05	0.00219363	2.58581e-05	0.00305987	4.5874	IPR006254	Isocitrate lyase			PF00463	Isocitrate lyase family	Bacteria	Pseudomonadota	Gammaproteobacteria	Cellvibrionales	Porticoccaceae	HTCC2207	28	5	8	526
BEVs	7655062	6.96789	1.28106	7.64415	0.000165735	0.00157884	0.000447284	0.00319573	3.34942	IPR000043|IPR015878	Adenosylhomocysteinase-like|S-adenosyl-L-homocysteine hydrolase, NAD binding domain			PF05221|PF00670	S-adenosyl-L-homocysteine hydrolase|S-adenosyl-L-homocysteine hydrolase, NAD binding domain	Bacteria	Cyanobacteriota	Cyanobacteriia	Synechococcales	Cyanobiaceae	Prochlorococcus_A	40	2	6	304
BEVs	6702426	6.8643	-0.954643	5.63503	0.000253625	0.0020555	0.000261093	0.00202533	3.58321	IPR012910	TonB-dependent receptor, plug domain			PF07715	TonB-dependent Receptor Plug Domain	Bacteria	Pseudomonadota	Gammaproteobacteria	SAR86	AG-339-G14	AG-339-G14	27	7	10	468
BEVs	11538517	6.78726	2.49192	11.0381	2.91051e-07	1.38381e-05	2.49464e-07	1.18609e-05	6.60299	IPR006254	Isocitrate lyase			PF00463	Isocitrate lyase family	Bacteria	Pseudomonadota	Gammaproteobacteria	Cellvibrionales	Porticoccaceae	HTCC2207	28	5	8	526
BEVs	1746489	6.66626	-1.08451	5.80446	0.000121792	0.00117957	0.000187187	0.00168791	3.72772	IPR001638	Solute-binding protein family 3/N-terminal domain of MltF			PF00497	Bacterial extracellular solute-binding proteins, family 3	Bacteria	Pseudomonadota	Alphaproteobacteria	Rhodobacterales	Rhodobacteraceae		56	1	6	277
BEVs	11320217	6.61602	-0.546762	7.16639	2.24992e-05	0.000436323	2.06527e-05	0.000409448	4.68502	IPR020287|IPR035089	Tail sheath protein, C-terminal domain|Tail sheath protein, subtilisin-like domain			PF17482|PF04984	Phage tail sheath C-terminal domain|Phage tail sheath protein subtilisin-like domain	Bacteria	Pseudomonadota	Gammaproteobacteria	SAR86	TMED112	TMED112	13	2	5	735
BEVs	7565103	6.31361	0.587129	8.73362	1.47932e-05	0.000321308	1.74482e-05	0.000364399	4.75825	IPR041662	SusD-like 2			PF12771	Starch-binding associating with outer membrane	Bacteria	Bacteroidota	Bacteroidia	Flavobacteriales	Flavobacteriaceae	SCGC-AAA160-P02	11	6	6	566
BEVs	10720297	6.30734	0.881552	4.00863	0.0022177	0.0106567	0.00204537	0.0101758	2.68923	IPR001119	S-layer homology domain	NF033921	iron uptake porin	PF00395	S-layer homology domain	Bacteria	Cyanobacteriota	Cyanobacteriia	Synechococcales	Cyanobiaceae	Parasynechococcus	17	5	9	406
BEVs	13742374	6.23069	-0.136236	4.88551	0.000656625	0.0149003	0.000995915	0.0178514	3.00178	IPR000531	TonB-dependent receptor-like, beta-barrel			PF00593	TonB dependent receptor	Bacteria	Pseudomonadota	Gammaproteobacteria	SAR86	AG-339-G14	AG-339-G14	26	1	6	422
BEVs	12300570	6.01833	2.28066	4.3227	0.000890216	0.00555617	0.000796292	0.00485827	3.09893	IPR012910|-	TonB-dependent receptor, plug domain|-	TIGR04056	SusC/RagA family TonB-linked outer membrane protein	PF07715|PF13715	TonB-dependent Receptor Plug Domain|CarboxypepD_reg-like domain	Bacteria	Bacteroidota	Bacteroidia	Flavobacteriales	Schleiferiaceae	UBA10364	33	15	16	1035
BEVs	5788927	6.0105	1.17777	5.02543	0.000395043	0.00295154	0.000481294	0.0035453	3.31759	IPR000531|IPR012910	TonB-dependent receptor-like, beta-barrel|TonB-dependent receptor, plug domain			PF00593|PF07715	TonB dependent receptor|TonB-dependent Receptor Plug Domain	Bacteria	Pseudomonadota	Gammaproteobacteria	SAR86	D2472	SAR86A	26	3	7	756
BEVs	9819942	5.9783	3.91597	6.16735	0.000479972	0.003347	0.00174517	0.00886982	2.75816	IPR001962|-	Asparagine synthase|-	TIGR01536	asparagine synthase (glutamine-hydrolyzing)	PF00733|PF13522	Asparagine synthase|Glutamine amidotransferase domain	Bacteria	Pseudomonadota	Alphaproteobacteria	Pelagibacterales	Pelagibacteraceae	Pelagibacter	35	2	2	613
BEVs	6702426	5.96414	3.1396	5.97655	6.61743e-05	0.000821355	8.36507e-05	0.000911445	4.07753	IPR012910	TonB-dependent receptor, plug domain			PF07715	TonB-dependent Receptor Plug Domain	Bacteria	Pseudomonadota	Gammaproteobacteria	SAR86	AG-339-G14	AG-339-G14	27	7	10	468
BEVs	588139	5.94534	2.7288	6.04853	8.66916e-05	0.00413122	0.000117065	0.00575567	3.93157	-	-			PF13620	Carboxypeptidase regulatory-like domain	Bacteria	Pseudomonadota	Gammaproteobacteria	SAR86	D2472	SCGC-AAA076-P13	44	11	23	862
BEVs	11337452	5.89836	-0.617421	7.70011	2.09748e-05	0.000421826	3.28287e-05	0.000524294	4.48375	IPR000531|IPR012910	TonB-dependent receptor-like, beta-barrel|TonB-dependent receptor, plug domain			PF00593|PF07715	TonB dependent receptor|TonB-dependent Receptor Plug Domain	Bacteria	Pseudomonadota	Gammaproteobacteria	Cellvibrionales	Halieaceae	Luminiphilus	20	5	13	735
BEVs	7241407	5.86699	-0.520326	3.79383	0.00379889	0.0156577	0.00363357	0.0152948	2.43967	IPR002898	MotA/TolQ/ExbB proton channel			PF01618	MotA/TolQ/ExbB proton channel family	Bacteria	Pseudomonadota	Gammaproteobacteria	Cellvibrionales	Porticoccaceae	HTCC2207	31	9	13	455
BEVs	8634047	5.79305	0.412797	5.40498	0.000663279	0.00423042	0.00118537	0.00673857	2.92615	IPR001753	Enoyl-CoA hydratase/isomerase			PF00378	Enoyl-CoA hydratase/isomerase	Bacteria	Pseudomonadota	Gammaproteobacteria	Cellvibrionales	Porticoccaceae	HTCC2207	12	5	6	270
BEVs	597932	5.63414	-0.716422	8.00134	2.91166e-05	0.000512798	3.81559e-05	0.000576566	4.41844	IPR000043	Adenosylhomocysteinase-like			PF05221	S-adenosyl-L-homocysteine hydrolase	Bacteria	Cyanobacteriota	Cyanobacteriia	Synechococcales	Cyanobiaceae	Prochlorococcus_A	11	2	6	213
BEVs	7336274	5.54343	2.11157	3.60713	0.00576469	0.0193265	0.00759424	0.0254602	2.11952	-	-			PF13343	Bacterial extracellular solute-binding protein	Bacteria	Pseudomonadota	Alphaproteobacteria	Pelagibacterales	Pelagibacteraceae	Pelagibacter	17	1	9	342
BEVs	1772522	5.53323	3.7759	7.87571	4.59241e-06	0.000104427	3.31943e-06	8.26697e-05	5.47894							Bacteria	Bacteroidota	Bacteroidia	Flavobacteriales	Flavobacteriaceae	SCGC-AAA160-P02	22	7	13	571
BEVs	60304	5.47403	-2.98484	4.4293	0.00141391	0.00775511	0.00118812	0.00667086	2.92514	-	-			PF13433	Periplasmic binding protein domain	Bacteria	Pseudomonadota	Alphaproteobacteria	Puniceispirillales	AAA536-G10	AAA536-G10	114	1	15	267
BEVs	11947169	5.44775	0.962864	4.73768	0.000818406	0.0160953	0.000928752	0.0178514	3.0321	IPR033900	Porin domain, Gram-negative type			PF13609	Gram-negative porin	Bacteria	Pseudomonadota	Gammaproteobacteria	Burkholderiales	Burkholderiaceae	Ralstonia	12	7	7	374
BEVs	6696806	5.39946	-2.45019	4.11321	0.00460501	0.016496	0.00976517	0.0296929	2.01032	IPR002898	MotA/TolQ/ExbB proton channel			PF01618	MotA/TolQ/ExbB proton channel family	Bacteria	Bacteroidota	Bacteroidia	Flavobacteriales	Flavobacteriaceae	MED-G14	13	2	4	263
BEVs	7362478	5.37919	0.377625	5.69741	7.49184e-05	0.000890508	0.000100361	0.00104977	3.99844	IPR007120|IPR007641	DNA-directed RNA polymerase, subunit 2, hybrid-binding domain|RNA polymerase Rpb2, domain 7	TIGR02013	DNA-directed RNA polymerase subunit beta	PF00562|PF04560	RNA polymerase Rpb2, domain 6|RNA polymerase Rpb2, domain 7	Bacteria	Bacteroidota	Bacteroidia	Flavobacteriales	Flavobacteriaceae		41	7	12	579
BEVs	6217482	5.36622	-2.63232	2.94676	0.0138009	0.0400742	0.013059	0.0387489	1.88409	IPR000531|IPR012910	TonB-dependent receptor-like, beta-barrel|TonB-dependent receptor, plug domain			PF00593|PF07715	TonB dependent receptor|TonB-dependent Receptor Plug Domain	Bacteria	Pseudomonadota	Gammaproteobacteria	SAR86	D2472		21	2	11	951
BEVs	12052686	5.35697	-0.20122	6.62525	6.10602e-05	0.000778889	6.52381e-05	0.000793477	4.1855	IPR000531|IPR012910	TonB-dependent receptor-like, beta-barrel|TonB-dependent receptor, plug domain			PF00593|PF07715	TonB dependent receptor|TonB-dependent Receptor Plug Domain	Bacteria	Pseudomonadota	Gammaproteobacteria	Cellvibrionales	Halieaceae	Luminiphilus	18	3	8	605
BEVs	15901553	5.3114	-2.65835	6.25111	0.000154954	0.00137358	0.000200869	0.00178058	3.69709	IPR000932	Photosystem antenna protein-like	TIGR03039	photosystem II chlorophyll-binding protein CP47	PF00421	Photosystem II protein	Bacteria	Cyanobacteriota	Cyanobacteriia	Synechococcales	Cyanobiaceae		17	1	3	519
BEVs	1494710	5.26072	-2.53188	5.12507	0.00140739	0.00744585	0.00371161	0.0150478	2.43044	IPR008147|IPR008146	Glutamine synthetase, N-terminal domain|Glutamine synthetase, catalytic domain			PF03951|PF00120	Glutamine synthetase, beta-Grasp domain|Glutamine synthetase, catalytic domain	Bacteria	Pseudomonadota					31	2	7	222
BEVs	9398719	5.25224	0.804027	3.90156	0.00299664	0.0128256	0.00386042	0.0153123	2.41337	-|IPR012910	-|TonB-dependent receptor, plug domain			PF13715|PF07715	CarboxypepD_reg-like domain|TonB-dependent Receptor Plug Domain	Bacteria	Bacteroidota	Bacteroidia	Flavobacteriales	Flavobacteriaceae		13	8	10	817
BEVs	8685868	5.23008	2.14383	5.65513	0.000953608	0.00575344	0.00319452	0.013877	2.49559							Bacteria	Cyanobacteriota	Cyanobacteriia	Synechococcales	Cyanobiaceae	Prochlorococcus_A	16	1	5	331
BEVs	12878695	5.18536	0.0308303	4.99102	0.00189047	0.00941766	0.00534182	0.0204268	2.27231	IPR000531|IPR012910	TonB-dependent receptor-like, beta-barrel|TonB-dependent receptor, plug domain			PF00593|PF07715	TonB dependent receptor|TonB-dependent Receptor Plug Domain	Bacteria	Pseudomonadota	Gammaproteobacteria	Cellvibrionales	Halieaceae	Luminiphilus	19	2	10	943
BEVs	8821108	5.15269	-0.622343	4.45081	0.00164537	0.0203909	0.00268257	0.0293095	2.57145	IPR013735|IPR025249	Transcription factor NusA, N-terminal|KH domain, NusA-like	TIGR01953|TIGR01954	transcription termination factor NusA|transcription termination factor NusA, C-terminal duplication	PF08529|PF13184	NusA N-terminal domain|NusA-like KH domain	Bacteria	Pseudomonadota	Gammaproteobacteria	Xanthomonadales	Xanthomonadaceae	Stenotrophomonas	14	12	12	503
BEVs	6018590	5.1012	0.430537	4.46	0.00301635	0.0128256	0.00881462	0.0281244	2.0548	IPR000795|IPR004160|IPR004161	Translational (tr)-type GTP-binding domain|Translation elongation factor EFTu/EF1A, C-terminal|Translation elongation factor EFTu-like, domain 2	TIGR00485	elongation factor Tu	PF00009|PF03143|PF03144	Elongation factor Tu GTP binding domain|Elongation factor Tu C-terminal domain|Elongation factor Tu domain 2	Bacteria	Pseudomonadota	Gammaproteobacteria	Pseudomonadales			55	1	7	397
BEVs	12740019	5.08878	-1.39203	4.50793	0.000979119	0.00576575	0.00103913	0.00600264	2.98333	IPR012910	TonB-dependent receptor, plug domain	TIGR01782	TonB-dependent receptor	PF07715	TonB-dependent Receptor Plug Domain	Bacteria	Pseudomonadota	Gammaproteobacteria	SAR86	D2472	CAJQGY01	21	11	13	867
BEVs	4836852	5.02396	-2.15633	6.18864	0.000166909	0.00143104	0.000268219	0.00215813	3.57151	IPR007120|IPR007645|IPR019462|IPR007642|IPR007641	DNA-directed RNA polymerase, subunit 2, hybrid-binding domain|RNA polymerase Rpb2, domain 3|DNA-directed RNA polymerase, beta subunit, external 1 domain|RNA polymerase Rpb2, domain 2|RNA polymerase Rpb2, domain 7	TIGR02013	DNA-directed RNA polymerase subunit beta	PF00562|PF04565|PF10385|PF04561|PF04560	RNA polymerase Rpb2, domain 6|RNA polymerase Rpb2, domain 3|RNA polymerase beta subunit external 1 domain|RNA polymerase Rpb2, domain 2|RNA polymerase Rpb2, domain 7	Bacteria	Bacteroidota	Bacteroidia	Flavobacteriales	UBA7430		70	1	13	1222
BEVs	6088436	4.99018	0.507192	2.64958	0.027559	0.0662147	0.0250801	0.0621997	1.60067	IPR001107	Band 7 domain			PF01145	SPFH domain / Band 7 family	Bacteria	Pseudomonadota	Alphaproteobacteria	Pelagibacterales	Pelagibacteraceae	Pelagibacter	161	1	17	289
BEVs	6874103	4.9883	0.948357	4.74664	0.000881505	0.00555617	0.00102932	0.00600264	2.98745	IPR000531	TonB-dependent receptor-like, beta-barrel			PF00593	TonB dependent receptor	Bacteria	Pseudomonadota	Gammaproteobacteria	Cellvibrionales	Porticoccaceae	HTCC2207	21	2	8	577
BEVs	16353570	4.94764	-0.158003	3.10833	0.0112287	0.0676173	0.0144036	0.0854195	1.84153	IPR012910	TonB-dependent receptor, plug domain			PF07715	TonB-dependent Receptor Plug Domain	Bacteria	Pseudomonadota	Gammaproteobacteria	Alteromonadales	Alteromonadaceae	Pseudoalteromonas	11	2	9	703
BEVs	7263430	4.90296	4.67294	4.41859	0.00133061	0.019404	0.00174905	0.0220914	2.7572	IPR005064	Bordetella uptake gene			PF03401	Tripartite tricarboxylate transporter family receptor	Bacteria	Pseudomonadota	Gammaproteobacteria	SAR86	AG-339-G14	AG-339-G14	86	6	11	259
BEVs	13215697	4.8826	-1.44422	6.64743	3.74792e-05	0.00054449	0.000126755	0.00126331	3.89703	-	-			PF13433	Periplasmic binding protein domain	Bacteria	Cyanobacteriota	Cyanobacteriia	Synechococcales	Cyanobiaceae		864	1	19	251
BEVs	1090784	4.8788	0.609979	4.46629	0.000975434	0.0169266	0.000963929	0.0178514	3.01596	IPR000531|IPR012910	TonB-dependent receptor-like, beta-barrel|TonB-dependent receptor, plug domain	TIGR04056	SusC/RagA family TonB-linked outer membrane protein	PF00593|PF07715	TonB dependent receptor|TonB-dependent Receptor Plug Domain	Bacteria	Bacteroidota	Bacteroidia	Flavobacteriales	Flavobacteriaceae	MED-G13	21	3	9	1020
BEVs	7263430	4.84023	4.60052	8.51379	1.60214e-07	9.31024e-06	1.56531e-07	8.1866e-06	6.8054	IPR005064	Bordetella uptake gene			PF03401	Tripartite tricarboxylate transporter family receptor	Bacteria	Pseudomonadota	Gammaproteobacteria	SAR86	AG-339-G14	AG-339-G14	86	6	11	259
BEVs	16772824	4.76399	0.764454	5.51413	0.000583372	0.00381379	0.000644836	0.00440853	3.19055	IPR012910	TonB-dependent receptor, plug domain			PF07715	TonB-dependent Receptor Plug Domain	Bacteria	Pseudomonadota	Gammaproteobacteria	SAR86	TMED112	TMED112	6	1	4	1014
BEVs	13136550	4.75491	-0.921623	4.52481	0.00279257	0.0120704	0.00622342	0.0214135	2.20597	IPR001107	Band 7 domain	TIGR01932	protease modulator HflC	PF01145	SPFH domain / Band 7 family	Bacteria	Pseudomonadota	Alphaproteobacteria	Pelagibacterales	AG-422-B15		8	1	4	286
BEVs	12067034	4.70287	2.2473	6.70195	9.19419e-05	0.000972876	4.8193e-05	0.000646281	4.31702	IPR002059	Cold-shock protein, DNA-binding			PF00313	'Cold-shock' DNA-binding domain	Bacteria	Pseudomonadota	Alphaproteobacteria	Rhodobacterales	Rhodobacteraceae	Planktotalea	5	1	4	68
BEVs	12524044	4.6954	-1.40976	3.10128	0.0156325	0.0442107	0.0157571	0.0448507	1.80252							Bacteria	Pseudomonadota	Gammaproteobacteria	SAR86	TMED112	TMED112	43	2	12	708
BEVs	7526263	4.68063	-3.40062	2.93705	0.0233781	0.0582307	0.0250861	0.0621997	1.60057	IPR001638	Solute-binding protein family 3/N-terminal domain of MltF			PF00497	Bacterial extracellular solute-binding proteins, family 3	Bacteria	Pseudomonadota	Alphaproteobacteria				253	3	21	242
BEVs	183880	4.6746	1.99021	5.17329	0.00100456	0.00580291	0.00148636	0.00781541	2.82788	IPR041662	SusD-like 2			PF12771	Starch-binding associating with outer membrane	Bacteria	Bacteroidota	Bacteroidia	Flavobacteriales	Flavobacteriaceae	MAG-121220-bin8	12	8	9	422
BEVs	9232259	4.61865	2.57834	4.47533	0.000637271	0.0149003	0.000784556	0.0178514	3.10538	IPR000531|IPR012910	TonB-dependent receptor-like, beta-barrel|TonB-dependent receptor, plug domain			PF00593|PF07715	TonB dependent receptor|TonB-dependent Receptor Plug Domain	Bacteria	Pseudomonadota	Gammaproteobacteria	Alteromonadales	Alteromonadaceae	Pseudoalteromonas	40	24	24	963
BEVs	878485	4.61637	-1.64519	4.06482	0.00368255	0.0148152	0.00542314	0.0192861	2.26575	IPR000531	TonB-dependent receptor-like, beta-barrel			PF00593	TonB dependent receptor	Bacteria	Bacteroidota	Bacteroidia	Flavobacteriales	Flavobacteriaceae	Marisimplicoccus	89	1	8	574
BEVs	8942722	4.58488	-2.13933	5.85228	8.98944e-05	0.00110938	9.27104e-05	0.0010711	4.03287							Bacteria	Marinisomatota	Marinisomatia	Marinisomatales	Marinisomataceae	Marinisoma	16	1	5	490
BEVs	8634051	4.56423	-0.550548	3.59141	0.00718334	0.0222581	0.0104676	0.0311598	1.98015	IPR000917	Sulfatase, N-terminal			PF00884	Sulfatase	Bacteria	Pseudomonadota	Gammaproteobacteria	Cellvibrionales	Porticoccaceae	HTCC2207	14	9	9	558
BEVs	3572225	4.5459	-2.63775	4.19362	0.004168	0.01546	0.00951875	0.0293473	2.02142	IPR012910	TonB-dependent receptor, plug domain			PF07715	TonB-dependent Receptor Plug Domain	Bacteria	Pseudomonadota	Gammaproteobacteria	Cellvibrionales	Halieaceae	Luminiphilus	32	2	5	550
BEVs	13345403	4.54271	-2.14213	3.06	0.0166113	0.0454544	0.0191653	0.0507645	1.71749	IPR012910|-	TonB-dependent receptor, plug domain|-	TIGR04056	SusC/RagA family TonB-linked outer membrane protein	PF07715|PF13715	TonB-dependent Receptor Plug Domain|CarboxypepD_reg-like domain	Bacteria	Bacteroidota	Bacteroidia	Flavobacteriales	Flavobacteriaceae	MS024-2A	25	6	13	1053
BEVs	11635916	4.52771	-0.239265	5.02318	0.000826215	0.00527805	0.000917284	0.00541397	3.0375	IPR000119	Histone-like DNA-binding protein			PF00216	Bacterial DNA-binding protein	Bacteria	Pseudomonadota	Gammaproteobacteria	SAR86	D2472		11	3	5	92
BEVs	4089051	4.50392	-0.134187	6.86052	1.80435e-05	0.000294899	1.8624e-05	0.000304386	4.72993	IPR000873|IPR025110|IPR032387	AMP-dependent synthetase/ligase domain|AMP-binding enzyme, C-terminal domain|Acetyl-coenzyme A synthetase, N-terminal domain	TIGR02188	acetate--CoA ligase	PF00501|PF13193|PF16177	AMP-binding enzyme|AMP-binding enzyme C-terminal domain|Acetyl-coenzyme A synthetase N-terminus	Bacteria	Pseudomonadota	Alphaproteobacteria	Puniceispirillales	AAA536-G10	AAA536-G10	12	1	2	646
BEVs	15849281	4.4348	-0.33231	4.40491	0.0013495	0.00727617	0.00152586	0.00814313	2.81648	-	-			PF13620	Carboxypeptidase regulatory-like domain	Bacteria	Pseudomonadota	Gammaproteobacteria	SAR86	D2472		18	5	8	970
BEVs	5027600	4.43296	-0.035932	5.92204	0.000116663	0.00129282	0.000167222	0.00146454	3.77671							Bacteria	Pseudomonadota	Gammaproteobacteria	SAR86	D2472	CAJQGY01	21	4	11	746
BEVs	3493831	4.39208	-0.622521	4.13175	0.0028253	0.0128896	0.0025515	0.0117412	2.5932	IPR000531	TonB-dependent receptor-like, beta-barrel			PF00593	TonB dependent receptor	Bacteria	Bacteroidota	Bacteroidia	Flavobacteriales	Flavobacteriaceae	Marisimplicoccus	105	2	11	565
BEVs	4851836	4.38292	-1.81118	6.62291	2.53252e-05	0.000389561	2.19968e-05	0.000338363	4.65764	IPR008331	Ferritin/DPS protein domain			PF00210	Ferritin-like domain	Bacteria	Cyanobacteriota	Cyanobacteriia	Synechococcales	Cyanobiaceae	Prochlorococcus_A	21	1	4	184
BEVs	9232259	4.37158	2.60151	5.50228	3.9484e-05	0.000558112	4.75625e-05	0.000646281	4.32274	IPR000531|IPR012910	TonB-dependent receptor-like, beta-barrel|TonB-dependent receptor, plug domain			PF00593|PF07715	TonB dependent receptor|TonB-dependent Receptor Plug Domain	Bacteria	Pseudomonadota	Gammaproteobacteria	Alteromonadales	Alteromonadaceae	Pseudoalteromonas	40	24	24	963
BEVs	15008102	4.36115	-0.255916	5.32862	9.27119e-05	0.00111872	9.05929e-05	0.00106939	4.04291	IPR000531|-	TonB-dependent receptor-like, beta-barrel|-			PF00593|PF13715	TonB dependent receptor|CarboxypepD_reg-like domain	Bacteria	Bacteroidota	Bacteroidia	Flavobacteriales	Flavobacteriaceae	SCGC-AAA160-P02	23	5	10	599
BEVs	11318792	4.32747	-0.145956	4.51158	0.00321575	0.0141964	0.005716	0.0215541	2.24291	IPR045748	DcaP outer membrane protein			PF19577	DcaP outer membrane protein	Bacteria	Pseudomonadota	Gammaproteobacteria	Alteromonadales	Alteromonadaceae	Pseudoalteromonas	5	4	5	386
BEVs	5510047	4.31083	1.53534	4.28283	0.00107888	0.0060859	0.00138687	0.00775569	2.85796							Bacteria	Actinomycetota	Acidimicrobiia	Actinomarinales	Actinomarinaceae	Actinomarina	50	4	12	208
BEVs	16019560	4.25405	-2.74397	6.00755	9.08827e-05	0.000972876	5.71467e-05	0.000747194	4.24301	IPR002423	Chaperonin Cpn60/GroEL/TCP-1 family	TIGR02348	chaperonin GroEL	PF00118	TCP-1/cpn60 chaperonin family	Bacteria	Pseudomonadota	Gammaproteobacteria	Cellvibrionales	Halieaceae	Luminiphilus	109	1	20	547
BEVs	9619502	4.21861	0.169034	3.31888	0.00693113	0.0529516	0.00836092	0.0610638	2.07775	IPR000531|IPR012910	TonB-dependent receptor-like, beta-barrel|TonB-dependent receptor, plug domain			PF00593|PF07715	TonB dependent receptor|TonB-dependent Receptor Plug Domain	Bacteria	Pseudomonadota	Gammaproteobacteria	SAR86	D2472	SAR86A	54	7	11	940
BEVs	9232259	4.197	0.955481	4.68313	0.000266683	0.00210582	0.000228372	0.00182362	3.64136	IPR000531|IPR012910	TonB-dependent receptor-like, beta-barrel|TonB-dependent receptor, plug domain			PF00593|PF07715	TonB dependent receptor|TonB-dependent Receptor Plug Domain	Bacteria	Pseudomonadota	Gammaproteobacteria	Alteromonadales	Alteromonadaceae	Pseudoalteromonas	40	24	24	963
BEVs	10483402	4.17095	0.28872	3.39114	0.0117751	0.0324126	0.0261484	0.0594592	1.58255	IPR003029	S1 domain			PF00575	S1 RNA binding domain	Bacteria	Cyanobacteriota	Cyanobacteriia	Synechococcales	Cyanobiaceae	Parasynechococcus	50	1	11	366
BEVs	10008031	4.16437	1.13688	6.7144	7.11685e-06	0.00013318	6.03427e-06	0.00012165	5.21938	IPR000894	Ribulose bisphosphate carboxylase small subunit, domain			PF00101	Ribulose bisphosphate carboxylase, small chain	Bacteria	Cyanobacteriota	Cyanobacteriia	Synechococcales	Cyanobiaceae	Prochlorococcus_A	100	3	3	113
BEVs	7117352	4.15809	-2.41624	4.97959	0.000466646	0.00337851	0.000322859	0.00240154	3.49099	IPR002423	Chaperonin Cpn60/GroEL/TCP-1 family			PF00118	TCP-1/cpn60 chaperonin family	Bacteria	Pseudomonadota	Alphaproteobacteria	Puniceispirillales			265	1	23	251
BEVs	14653269	4.14726	-1.66769	3.86193	0.00389774	0.0151316	0.00455191	0.017127	2.34181	IPR001433	Oxidoreductase FAD/NAD(P)-binding			PF00175	Oxidoreductase NAD-binding domain	Bacteria	Cyanobacteriota	Cyanobacteriia	Synechococcales	Cyanobiaceae	Prochlorococcus_A	23	2	6	423
BEVs	4980129	4.12893	3.2093	3.00759	0.0109813	0.030778	0.0126809	0.0347996	1.89685	IPR007120|IPR007644|IPR007645|IPR007641|IPR019462	DNA-directed RNA polymerase, subunit 2, hybrid-binding domain|RNA polymerase, beta subunit, protrusion|RNA polymerase Rpb2, domain 3|RNA polymerase Rpb2, domain 7|DNA-directed RNA polymerase, beta subunit, external 1 domain	TIGR02013	DNA-directed RNA polymerase subunit beta	PF00562|PF04563|PF04565|PF04560|PF10385	RNA polymerase Rpb2, domain 6|RNA polymerase beta subunit|RNA polymerase Rpb2, domain 3|RNA polymerase Rpb2, domain 7|RNA polymerase beta subunit external 1 domain	Bacteria	Pseudomonadota	Gammaproteobacteria	Xanthomonadales	Xanthomonadaceae		72	24	35	1384
BEVs	166613	4.09616	0.669506	3.01978	0.0101739	0.031933	0.00936833	0.0308303	2.02834	IPR000531|IPR012910	TonB-dependent receptor-like, beta-barrel|TonB-dependent receptor, plug domain	TIGR01785	TonB-dependent heme/hemoglobin receptor family protein	PF00593|PF07715	TonB dependent receptor|TonB-dependent Receptor Plug Domain	Bacteria	Pseudomonadota	Gammaproteobacteria	Pseudomonadales	DSM-21967	Oceanicoccus	12	8	8	686
BEVs	15916407	4.05921	1.79317	4.11007	0.000979093	0.00576575	0.00086464	0.00521666	3.06316	IPR000531|IPR012910	TonB-dependent receptor-like, beta-barrel|TonB-dependent receptor, plug domain			PF00593|PF07715	TonB dependent receptor|TonB-dependent Receptor Plug Domain	Bacteria	Pseudomonadota	Gammaproteobacteria	SAR86	D2472	SCGC-AAA076-P13	38	14	20	809
BEVs	11421742	4.0569	1.05777	4.86081	0.000917002	0.00538867	0.00141237	0.00775569	2.85005	IPR002423	Chaperonin Cpn60/GroEL/TCP-1 family	TIGR02348	chaperonin GroEL	PF00118	TCP-1/cpn60 chaperonin family	Bacteria	Verrucomicrobiota	Verrucomicrobiae	Verrucomicrobiales	Akkermansiaceae	SW10	64	3	11	543
BEVs	6110668	4.04133	-0.616183	4.00396	0.00528131	0.0180531	0.00952685	0.0293473	2.02105	-	-			PF13620	Carboxypeptidase regulatory-like domain	Bacteria	Pseudomonadota	Gammaproteobacteria	SAR86	D2472	CACNXK01	115	1	19	720
BEVs	10131168	4.03512	-2.01097	3.74942	0.00572706	0.0193242	0.00840225	0.0272943	2.0756	-	-			PF13620	Carboxypeptidase regulatory-like domain	Bacteria	Marinisomatota	Marinisomatia	Marinisomatales	Marinisomataceae	Marinisoma	83	4	9	449
BEVs	11424363	4.02742	1.99683	4.36537	0.0038063	0.0156577	0.0128488	0.0385464	1.89114							Bacteria	Pseudomonadota	Alphaproteobacteria	Pelagibacterales	Pelagibacteraceae	Pelagibacter	19	3	3	369
BEVs	9982196	4.01661	0.251326	4.3993	0.0010822	0.0060859	0.00108421	0.00651771	2.96489	IPR027360	AbrB-like transcriptional regulator			PF14250	AbrB-like transcriptional regulator	Bacteria	Cyanobacteriota	Cyanobacteriia	Synechococcales	Cyanobiaceae	Parasynechococcus	18	5	6	127
BEVs	2091661	3.95062	-0.656221	3.50686	0.00436667	0.0160829	0.00501812	0.0183446	2.29946	-	-			PF13379	NMT1-like family	Bacteria	Pseudomonadota	Gammaproteobacteria	Pseudomonadales			9	6	7	464
BEVs	6357514	3.94369	-0.431658	3.84879	0.00234156	0.0109343	0.00259709	0.0117093	2.58551	IPR001638	Solute-binding protein family 3/N-terminal domain of MltF			PF00497	Bacterial extracellular solute-binding proteins, family 3	Bacteria	Pseudomonadota	Alphaproteobacteria	Rhodobacterales	Rhodobacteraceae		24	3	6	326
BEVs	6702426	3.90743	4.55118	3.05477	0.0100873	0.0646904	0.0114534	0.073451	1.94107	IPR012910	TonB-dependent receptor, plug domain			PF07715	TonB-dependent Receptor Plug Domain	Bacteria	Pseudomonadota	Gammaproteobacteria	SAR86	AG-339-G14	AG-339-G14	27	7	10	468
BEVs	7362479	3.88943	-0.669712	3.47387	0.00414849	0.01546	0.00461749	0.0172496	2.33559	IPR007080|IPR007066|IPR000722|IPR007081|IPR007083	RNA polymerase Rpb1, domain 1|RNA polymerase Rpb1, domain 3|RNA polymerase, alpha subunit|RNA polymerase Rpb1, domain 5|RNA polymerase Rpb1, domain 4	TIGR02386	DNA-directed RNA polymerase subunit beta'	PF04997|PF04983|PF00623|PF04998|PF05000	RNA polymerase Rpb1, domain 1|RNA polymerase Rpb1, domain 3|RNA polymerase Rpb1, domain 2|RNA polymerase Rpb1, domain 5|RNA polymerase Rpb1, domain 4	Bacteria	Bacteroidota	Bacteroidia	Flavobacteriales	Flavobacteriaceae		31	4	13	850
BEVs	4154541	3.87143	-0.621165	3.72195	0.00516681	0.0198977	0.00618011	0.0225215	2.209	IPR008146	Glutamine synthetase, catalytic domain			PF00120	Glutamine synthetase, catalytic domain	Bacteria	Bacteroidota	Bacteroidia	Flavobacteriales	Flavobacteriaceae		16	4	6	322
BEVs	7356572	3.86481	1.20106	3.87817	0.0061977	0.0203862	0.0127088	0.0347996	1.89589	IPR012910|IPR000531	TonB-dependent receptor, plug domain|TonB-dependent receptor-like, beta-barrel			PF07715|PF00593	TonB-dependent Receptor Plug Domain|TonB dependent receptor	Bacteria	Pseudomonadota	Gammaproteobacteria	SAR86	AG-339-G14	MEDG-81	21	3	10	674
BEVs	2936331	3.84167	-0.144356	6.93528	7.13008e-06	0.00013318	4.74978e-06	0.000108006	5.32333	IPR006254	Isocitrate lyase	TIGR01346	isocitrate lyase	PF00463	Isocitrate lyase family	Bacteria	Pseudomonadota	Alphaproteobacteria	Pelagibacterales	Pelagibacteraceae		19	1	5	424
BEVs	735695	3.82746	1.41405	3.30286	0.00843773	0.0281085	0.00923215	0.0305674	2.0347	IPR002818	DJ-1/PfpI			PF01965	DJ-1/PfpI family	Bacteria	Pseudomonadota	Gammaproteobacteria	Cellvibrionales	Porticoccaceae	HTCC2207	19	8	8	283
BEVs	4420906	3.82036	-0.028033	3.81071	0.00349128	0.034331	0.0040771	0.0375858	2.38965	IPR012910|IPR000531	TonB-dependent receptor, plug domain|TonB-dependent receptor-like, beta-barrel			PF07715|PF00593	TonB-dependent Receptor Plug Domain|TonB dependent receptor	Bacteria	Pseudomonadota	Gammaproteobacteria	SAR86	AG-339-G14	MEDG-81	31	1	4	1238
BEVs	5339366	3.81664	-0.304358	3.08925	0.00973471	0.0309626	0.00922336	0.0305674	2.03511	IPR000531|IPR012910	TonB-dependent receptor-like, beta-barrel|TonB-dependent receptor, plug domain	TIGR01782	TonB-dependent receptor	PF00593|PF07715	TonB dependent receptor|TonB-dependent Receptor Plug Domain	Bacteria	Pseudomonadota	Gammaproteobacteria	Cellvibrionales	Porticoccaceae	HTCC2207	35	13	14	973
BEVs	3764369	3.79405	1.06118	5.47211	8.38509e-05	0.000945376	9.13257e-05	0.000974762	4.03941							Bacteria	Cyanobacteriota	Cyanobacteriia	Synechococcales	Cyanobiaceae	Prochlorococcus_A	37	8	13	354
BEVs	1533165	3.75981	-2.88651	4.11762	0.00265496	0.0117673	0.0038152	0.0153123	2.41848	IPR012944|IPR033985	RagB/SusD domain|SusD-like, N-terminal			PF07980|PF14322	SusD family|Starch-binding associating with outer membrane	Bacteria	Bacteroidota	Bacteroidia	Flavobacteriales	Flavobacteriaceae	MS024-2A	44	2	12	471
BEVs	786568	3.72061	-1.73156	2.69986	0.0213058	0.054061	0.021174	0.0543367	1.6742	IPR012910|-	TonB-dependent receptor, plug domain|-	TIGR04056	SusC/RagA family TonB-linked outer membrane protein	PF07715|PF13715	TonB-dependent Receptor Plug Domain|CarboxypepD_reg-like domain	Bacteria	Bacteroidota	Bacteroidia	Flavobacteriales	Flavobacteriaceae	SCGC-AAA160-P02	17	5	9	715
BEVs	8655947	3.71443	-0.389945	4.07982	0.00155384	0.0203909	0.00129613	0.0192652	2.88735	IPR000795|IPR004160|IPR004161	Translational (tr)-type GTP-binding domain|Translation elongation factor EFTu/EF1A, C-terminal|Translation elongation factor EFTu-like, domain 2	TIGR00485	elongation factor Tu	PF00009|PF03143|PF03144	Elongation factor Tu GTP binding domain|Elongation factor Tu C-terminal domain|Elongation factor Tu domain 2	Bacteria	Bacteroidota	Bacteroidia	Flavobacteriales	Flavobacteriaceae		75	6	12	395
BEVs	14585619	3.69131	0.511423	3.74297	0.00500648	0.019418	0.0048558	0.0191065	2.31374	IPR007049	Carbohydrate-selective porin OprB	NF033921	iron uptake porin	PF04966	Carbohydrate-selective porin, OprB family	Bacteria	Cyanobacteriota	Cyanobacteriia	Synechococcales	Cyanobiaceae	Parasynechococcus	50	4	15	432
BEVs	1170997	3.68696	1.53415	5.57054	0.000138511	0.00144637	9.87407e-05	0.001117	4.0055	IPR000119	Histone-like DNA-binding protein			PF00216	Bacterial DNA-binding protein	Bacteria	Cyanobacteriota	Cyanobacteriia	Synechococcales	Cyanobiaceae	Prochlorococcus_A	68	2	7	91
BEVs	2913071	3.68176	1.41637	3.13115	0.0122736	0.0676173	0.0169664	0.0918258	1.77041	IPR024455	Phage capsid	TIGR01554	phage major capsid protein	PF05065	Phage capsid family	Bacteria	Pseudomonadota	Alphaproteobacteria	Pelagibacterales	Pelagibacteraceae	Pelagibacter	11	5	5	563
BEVs	11042124	3.64731	-0.712223	3.76319	0.00718879	0.0222581	0.0145259	0.037424	1.83786	IPR028081	Leucine-binding protein domain			PF13458	Periplasmic binding protein	Bacteria	Pseudomonadota	Alphaproteobacteria	Puniceispirillales	AAA536-G10	TMED54	22	1	6	350
BEVs	6345055	3.64453	0.0638207	3.73627	0.00815527	0.0273352	0.018444	0.0497511	1.73414	IPR012910|-|IPR000531	TonB-dependent receptor, plug domain|-|TonB-dependent receptor-like, beta-barrel	TIGR04056	SusC/RagA family TonB-linked outer membrane protein	PF07715|PF13715|PF00593	TonB-dependent Receptor Plug Domain|CarboxypepD_reg-like domain|TonB dependent receptor	Bacteria	Bacteroidota	Bacteroidia	Flavobacteriales	Flavobacteriaceae	MAG-121220-bin8	13	2	8	904
BEVs	8888277	3.62168	-1.05327	4.49656	0.000742578	0.00467914	0.000754003	0.00480907	3.12263	IPR041546|IPR004176|IPR003959	ClpA/ClpB, AAA lid domain|Clp, repeat (R) domain|ATPase, AAA-type, core			PF17871|PF02861|PF00004	AAA lid domain|Clp amino terminal domain, pathogenicity island component|ATPase family associated with various cellular activities (AAA)	Bacteria	Cyanobacteriota	Cyanobacteriia	Synechococcales	Cyanobiaceae		94	5	24	561
BEVs	12740019	3.61006	-0.516859	3.28809	0.00829093	0.0596542	0.00757433	0.057293	2.12066	IPR012910	TonB-dependent receptor, plug domain	TIGR01782	TonB-dependent receptor	PF07715	TonB-dependent Receptor Plug Domain	Bacteria	Pseudomonadota	Gammaproteobacteria	SAR86	D2472	CAJQGY01	21	11	13	867
BEVs	13742374	3.58571	1.37266	2.47069	0.0281936	0.0630543	0.0311404	0.0684304	1.50668	IPR000531	TonB-dependent receptor-like, beta-barrel			PF00593	TonB dependent receptor	Bacteria	Pseudomonadota	Gammaproteobacteria	SAR86	AG-339-G14	AG-339-G14	26	1	6	422
BEVs	1090784	3.58184	0.224908	3.21546	0.00975067	0.0309626	0.0109537	0.0347827	1.96044	IPR000531|IPR012910	TonB-dependent receptor-like, beta-barrel|TonB-dependent receptor, plug domain	TIGR04056	SusC/RagA family TonB-linked outer membrane protein	PF00593|PF07715	TonB dependent receptor|TonB-dependent Receptor Plug Domain	Bacteria	Bacteroidota	Bacteroidia	Flavobacteriales	Flavobacteriaceae	MED-G13	21	3	9	1020
BEVs	4621396	3.57665	-0.217714	4.36991	0.00183414	0.00910899	0.00189472	0.00917534	2.72246	IPR000531|IPR012910	TonB-dependent receptor-like, beta-barrel|TonB-dependent receptor, plug domain			PF00593|PF07715	TonB dependent receptor|TonB-dependent Receptor Plug Domain	Bacteria	Pseudomonadota	Gammaproteobacteria	Pseudomonadales	HTCC2089	UBA4421	29	1	9	754
BEVs	8634038	3.56995	1.17212	5.29411	0.000162046	0.00157127	0.000123785	0.00126036	3.90733	IPR006091|IPR009075|IPR013786	Acyl-CoA oxidase/dehydrogenase, middle domain|Acyl-CoA dehydrogenase/oxidase, C-terminal|Acyl-CoA dehydrogenase/oxidase, N-terminal			PF02770|PF00441|PF02771	Acyl-CoA dehydrogenase, middle domain|Acyl-CoA dehydrogenase, C-terminal domain|Acyl-CoA dehydrogenase, N-terminal domain	Bacteria	Pseudomonadota	Gammaproteobacteria	Cellvibrionales	Porticoccaceae	HTCC2207	7	4	4	395
BEVs	13397206	3.56703	-1.92863	2.4964	0.0282117	0.0630543	0.0312744	0.0684374	1.50481	IPR000194	ATPase, F1/V1/A1 complex, alpha/beta subunit, nucleotide-binding domain	TIGR01039	F0F1 ATP synthase subunit beta	PF00006	ATP synthase alpha/beta family, nucleotide-binding domain	Bacteria	Pseudomonadota	Gammaproteobacteria	Cellvibrionales	Porticoccaceae	HTCC2207	78	3	12	274
BEVs	4505532	3.56486	-2.89073	5.7104	0.000157545	0.0015554	0.000117466	0.00122661	3.93009	IPR001107	Band 7 domain	TIGR01932	protease modulator HflC	PF01145	SPFH domain / Band 7 family	Bacteria	Pseudomonadota	Alphaproteobacteria	Pelagibacterales	Pelagibacteraceae	Pelagibacter	67	1	8	285
BEVs	9398719	3.54503	0.83125	2.95581	0.0121154	0.0676173	0.0121262	0.0750107	1.91628	-|IPR012910	-|TonB-dependent receptor, plug domain			PF13715|PF07715	CarboxypepD_reg-like domain|TonB-dependent Receptor Plug Domain	Bacteria	Bacteroidota	Bacteroidia	Flavobacteriales	Flavobacteriaceae		13	8	10	817
BEVs	11248345	3.53427	1.78809	3.52584	0.00290487	0.0129291	0.00257551	0.0117521	2.58914	IPR032638	Putative bacterial porin			PF16930	Putative porin	Bacteria	Pseudomonadota	Gammaproteobacteria	Xanthomonadales	Xanthomonadaceae	Stenotrophomonas	46	21	21	581
BEVs	8707072	3.52513	0.515718	3.29269	0.00822706	0.0596542	0.00848683	0.0610638	2.07125	IPR000531|IPR012910	TonB-dependent receptor-like, beta-barrel|TonB-dependent receptor, plug domain	TIGR01782	TonB-dependent receptor	PF00593|PF07715	TonB dependent receptor|TonB-dependent Receptor Plug Domain	Bacteria	Pseudomonadota	Gammaproteobacteria	SAR86	D2472		26	10	13	825
BEVs	2142973	3.52172	-0.869281	3.08629	0.0137536	0.0400742	0.0161245	0.0456021	1.79251	IPR002683|-	PsbP, C-terminal|-	NF040946	photosystem II reaction center PsbP	PF01789|PF20928	PsbP|PsbP, C-terminal	Bacteria	Cyanobacteriota	Cyanobacteriia	Synechococcales	Cyanobiaceae	Prochlorococcus_A	27	2	5	194
BEVs	10066131	3.50947	1.02843	3.34754	0.0091457	0.0297372	0.011144	0.0350814	1.95296	IPR002068	Alpha crystallin/Hsp20 domain			PF00011	Hsp20/alpha crystallin family	Bacteria	Pseudomonadota	Alphaproteobacteria	Puniceispirillales	AAA536-G10	TMED54	29	1	5	140
BEVs	255083	3.49014	-3.39366	3.39766	0.00533783	0.0181278	0.00490799	0.0182048	2.3091	IPR002423	Chaperonin Cpn60/GroEL/TCP-1 family	TIGR02348	chaperonin GroEL	PF00118	TCP-1/cpn60 chaperonin family	Bacteria	Pseudomonadota	Alphaproteobacteria	Puniceispirillales	Puniceispirillaceae	MED-G116	297	1	27	549
BEVs	3277831	3.47544	2.067	4.01155	0.00396372	0.0151316	0.00496518	0.0182872	2.30407	IPR011260	RNA polymerase, alpha subunit, C-terminal			PF03118	Bacterial RNA polymerase, alpha chain C terminal domain	Bacteria	Pseudomonadota	Alphaproteobacteria	Rhodobacterales	Rhodobacteraceae	Amylibacter	23	1	6	186
BEVs	5860399	3.47371	-1.93655	3.49649	0.00684994	0.0221143	0.00776557	0.025705	2.10983	IPR006059	Bacterial-type extracellular solute-binding protein			PF13416	Bacterial extracellular solute-binding protein	Bacteria	Pseudomonadota	Alphaproteobacteria				21	1	4	362
BEVs	15008102	3.46988	1.32528	3.54557	0.00465488	0.0381441	0.00369095	0.0351235	2.43286	IPR000531|-	TonB-dependent receptor-like, beta-barrel|-			PF00593|PF13715	TonB dependent receptor|CarboxypepD_reg-like domain	Bacteria	Bacteroidota	Bacteroidia	Flavobacteriales	Flavobacteriaceae	SCGC-AAA160-P02	23	5	10	599
BEVs	7362479	3.44624	0.0746565	3.58265	0.00381432	0.0362976	0.00362822	0.0351235	2.44031	IPR007080|IPR007066|IPR000722|IPR007081|IPR007083	RNA polymerase Rpb1, domain 1|RNA polymerase Rpb1, domain 3|RNA polymerase, alpha subunit|RNA polymerase Rpb1, domain 5|RNA polymerase Rpb1, domain 4	TIGR02386	DNA-directed RNA polymerase subunit beta'	PF04997|PF04983|PF00623|PF04998|PF05000	RNA polymerase Rpb1, domain 1|RNA polymerase Rpb1, domain 3|RNA polymerase Rpb1, domain 2|RNA polymerase Rpb1, domain 5|RNA polymerase Rpb1, domain 4	Bacteria	Bacteroidota	Bacteroidia	Flavobacteriales	Flavobacteriaceae		31	4	13	850
BEVs	6172227	3.42547	-0.135454	6.21504	2.31195e-05	0.00036641	1.56008e-05	0.0002632	4.80685	IPR000531	TonB-dependent receptor-like, beta-barrel	TIGR04056	SusC/RagA family TonB-linked outer membrane protein	PF00593	TonB dependent receptor	Bacteria	Bacteroidota	Bacteroidia	Flavobacteriales	Flavobacteriaceae	SCGC-AAA160-P02	21	10	12	857
BEVs	13208618	3.42324	0.167083	3.94056	0.0014935	0.00773368	0.00155012	0.00818899	2.80964	IPR008331	Ferritin/DPS protein domain			PF00210	Ferritin-like domain	Bacteria	Cyanobacteriota	Cyanobacteriia	Synechococcales	Cyanobiaceae	Prochlorococcus_A	25	2	6	184
BEVs	12682522	3.35796	-1.07643	2.29366	0.042658	0.0877051	0.0483058	0.0964272	1.316	IPR013766	Thioredoxin domain	TIGR01068	thioredoxin	PF00085	Thioredoxin	Bacteria	Cyanobacteriota	Cyanobacteriia	Synechococcales	Cyanobiaceae	Parasynechococcus	43	2	5	161
BEVs	7362478	3.32677	1.71371	3.89405	0.00254712	0.0278296	0.00247491	0.0280807	2.60644	IPR007120|IPR007641	DNA-directed RNA polymerase, subunit 2, hybrid-binding domain|RNA polymerase Rpb2, domain 7	TIGR02013	DNA-directed RNA polymerase subunit beta	PF00562|PF04560	RNA polymerase Rpb2, domain 6|RNA polymerase Rpb2, domain 7	Bacteria	Bacteroidota	Bacteroidia	Flavobacteriales	Flavobacteriaceae		41	7	12	579
BEVs	4431545	3.31667	0.643676	3.57242	0.00442352	0.0161783	0.00418565	0.0162155	2.37824	IPR000531	TonB-dependent receptor-like, beta-barrel			PF00593	TonB dependent receptor	Bacteria	Pseudomonadota	Gammaproteobacteria	Cellvibrionales	Halieaceae	Luminiphilus	23	5	11	527
BEVs	7762480	3.28457	1.65487	2.98861	0.0114016	0.0676173	0.0104236	0.0683322	1.98198	IPR003439	ABC transporter-like, ATP-binding domain	TIGR00972	phosphate ABC transporter ATP-binding protein PstB	PF00005	ABC transporter	Bacteria	Pseudomonadota	Gammaproteobacteria	Xanthomonadales	Xanthomonadaceae	Stenotrophomonas	19	12	13	276
BEVs	14487418	3.26567	-1.07001	2.94924	0.0163884	0.0406215	0.0215075	0.0508978	1.66741							Bacteria	Pseudomonadota	Alphaproteobacteria	Pelagibacterales	Pelagibacteraceae	Pelagibacter	48	2	8	226
BEVs	9869455	3.25538	-2.22183	4.74928	0.000667499	0.00446213	0.000576964	0.00386779	3.23885	IPR023115|IPR000795|IPR006847|IPR013575	Translation initiation factor IF- 2, domain 3|Translational (tr)-type GTP-binding domain|Translation initiation factor IF-2, N-terminal|Initiation factor 2 associated domain, bacterial	TIGR00487	translation initiation factor IF-2	PF11987|PF00009|PF04760|PF08364	Translation-initiation factor 2|Elongation factor Tu GTP binding domain|Translation initiation factor IF-2, N-terminal region|Bacterial translation initiation factor IF-2 associated region	Bacteria	Pseudomonadota	Alphaproteobacteria	Rhodobacterales	Rhodobacteraceae		8	2	3	828
BEVs	10112655	3.24307	1.15249	3.881	0.00330672	0.0142504	0.00343676	0.0146942	2.46385	-|IPR012910|IPR000531	-|TonB-dependent receptor, plug domain|TonB-dependent receptor-like, beta-barrel			PF13715|PF07715|PF00593	CarboxypepD_reg-like domain|TonB-dependent Receptor Plug Domain|TonB dependent receptor	Bacteria	Bacteroidota	Bacteroidia	Flavobacteriales	Flavobacteriaceae	MAG-121220-bin8	11	5	10	905
BEVs	4812801	3.23606	2.94398	4.11971	0.00211193	0.0101334	0.00186836	0.00913227	2.72854	IPR033900	Porin domain, Gram-negative type			PF13609	Gram-negative porin	Bacteria	Pseudomonadota	Alphaproteobacteria	MPNO01	UBA830	UBA830	7	5	5	369
BEVs	7481418	3.23101	-0.145661	5.75632	9.30092e-05	0.000972876	7.45172e-05	0.000885738	4.12774	IPR004100|IPR000194	ATPase, F1/V1/A1 complex, alpha/beta subunit, N-terminal domain|ATPase, F1/V1/A1 complex, alpha/beta subunit, nucleotide-binding domain			PF02874|PF00006	ATP synthase alpha/beta family, beta-barrel domain|ATP synthase alpha/beta family, nucleotide-binding domain	Bacteria	Pseudomonadota	Alphaproteobacteria	HIMB59	HIMB59	HIMB59	74	2	6	214
BEVs	9760348	3.2263	-0.649454	2.9964	0.0158508	0.0445959	0.0165283	0.0465019	1.78177	IPR000531|IPR012910	TonB-dependent receptor-like, beta-barrel|TonB-dependent receptor, plug domain	TIGR01782	TonB-dependent receptor	PF00593|PF07715	TonB dependent receptor|TonB-dependent Receptor Plug Domain	Bacteria	Pseudomonadota	Gammaproteobacteria	Cellvibrionales	Porticoccaceae	HTCC2207	12	9	9	1065
BEVs	9896189	3.21647	0.543879	5.40005	0.000135605	0.00144637	0.000114289	0.00121684	3.942	IPR012910	TonB-dependent receptor, plug domain	TIGR01782	TonB-dependent receptor	PF07715	TonB-dependent Receptor Plug Domain	Bacteria	Pseudomonadota	Gammaproteobacteria	SAR86	D2472	SCGC-AAA076-P13	42	17	18	1056
BEVs	9462304	3.20774	1.44328	3.56557	0.00801121	0.0271881	0.0129228	0.0385553	1.88864			TIGR04057	SusC/RagA subfamily TonB-dependent outer membrane receptor, signature region			Bacteria	Bacteroidota	Bacteroidia	Flavobacteriales	Flavobacteriaceae	Marisimplicoccus	32	1	10	453
BEVs	13990690	3.19374	1.63743	2.84957	0.0163727	0.045359	0.0169931	0.0468389	1.76973	IPR006059	Bacterial-type extracellular solute-binding protein			PF01547	Bacterial extracellular solute-binding protein	Bacteria	Pseudomonadota	Alphaproteobacteria				17	6	7	399
BEVs	7479249	3.18518	0.310559	4.82349	0.000460091	0.00337608	0.000419066	0.00303404	3.37772	IPR000531|IPR012910	TonB-dependent receptor-like, beta-barrel|TonB-dependent receptor, plug domain			PF00593|PF07715	TonB dependent receptor|TonB-dependent Receptor Plug Domain	Bacteria	Pseudomonadota	Alphaproteobacteria	Sphingomonadales	Sphingomonadaceae	Qipengyuania	10	8	9	828
BEVs	5460818	3.17073	-0.637504	3.74368	0.00466911	0.0166119	0.00402877	0.0157242	2.39483	IPR008146|IPR008147	Glutamine synthetase, catalytic domain|Glutamine synthetase, N-terminal domain	TIGR00653	glutamine synthetase, type I	PF00120|PF03951	Glutamine synthetase, catalytic domain|Glutamine synthetase, beta-Grasp domain	Bacteria	Pseudomonadota					130	1	15	453
BEVs	4558756	3.1651	0.24701	5.24892	0.000209124	0.00168265	0.000212601	0.00181089	3.67244	IPR013126	Heat shock protein 70 family			PF00012	Hsp70 protein	Bacteria	Pseudomonadota	Gammaproteobacteria	SAR86	D2472		42	1	7	500
BEVs	10803620	3.16259	-0.275123	2.40404	0.0333923	0.0712824	0.0364038	0.0771046	1.43885	IPR012910	TonB-dependent receptor, plug domain			PF07715	TonB-dependent Receptor Plug Domain	Bacteria	Pseudomonadota	Gammaproteobacteria	SAR86	AG-339-G14	AG-339-G14	26	3	6	364
BEVs	7251313	3.15807	0.334312	3.39102	0.00855138	0.0283134	0.0115377	0.0360056	1.93788	IPR006665	OmpA-like domain			PF00691	OmpA family	Bacteria	Pseudomonadota	Alphaproteobacteria	Pelagibacterales	Pelagibacteraceae	Pelagibacter	18	1	4	166
BEVs	3160378	3.15346	-2.42285	3.05972	0.0137117	0.0356778	0.0132527	0.0355444	1.8777	IPR000795|IPR004160|IPR004161	Translational (tr)-type GTP-binding domain|Translation elongation factor EFTu/EF1A, C-terminal|Translation elongation factor EFTu-like, domain 2	TIGR00485	elongation factor Tu	PF00009|PF03143|PF03144	Elongation factor Tu GTP binding domain|Elongation factor Tu C-terminal domain|Elongation factor Tu domain 2	Bacteria	Pseudomonadota	Alphaproteobacteria	Rhodobacterales	Rhodobacteraceae	CACIJG01	158	2	16	391
BEVs	11437532	3.1405	-0.394436	3.47911	0.00631699	0.023021	0.00793811	0.0274548	2.10028	IPR006059	Bacterial-type extracellular solute-binding protein			PF01547	Bacterial extracellular solute-binding protein	Bacteria	Pseudomonadota	Alphaproteobacteria	Rhodobacterales	Rhodobacteraceae		19	3	8	578
BEVs	6084713	3.11617	1.03493	2.50989	0.0310829	0.0680181	0.0348389	0.0746752	1.45794	IPR000531|IPR012910	TonB-dependent receptor-like, beta-barrel|TonB-dependent receptor, plug domain			PF00593|PF07715	TonB dependent receptor|TonB-dependent Receptor Plug Domain	Bacteria	Pseudomonadota	Gammaproteobacteria	Cellvibrionales	Halieaceae	Luminiphilus	13	6	9	897
BEVs	9257665	3.11289	-0.961678	3.48654	0.0112208	0.0339894	0.0257449	0.0632555	1.58931	IPR028081	Leucine-binding protein domain			PF13458	Periplasmic binding protein	Bacteria	Pseudomonadota	Alphaproteobacteria	Pelagibacterales	Pelagibacteraceae		40	3	7	264
BEVs	5167915	3.11282	-0.947158	4.09534	0.00110377	0.00613112	0.00114836	0.00673857	2.93992	IPR000531|IPR012910	TonB-dependent receptor-like, beta-barrel|TonB-dependent receptor, plug domain	TIGR01783	TonB-dependent siderophore receptor	PF00593|PF07715	TonB dependent receptor|TonB-dependent Receptor Plug Domain	Bacteria	Pseudomonadota	Alphaproteobacteria	Parvibaculales	RS24	UBA8337	34	8	12	700
BEVs	1722507	3.10488	-2.38911	3.54604	0.00465104	0.0381441	0.00441452	0.0394632	2.35512	IPR000531	TonB-dependent receptor-like, beta-barrel			PF00593	TonB dependent receptor	Bacteria	Pseudomonadota	Gammaproteobacteria	Cellvibrionales	Porticoccaceae	AAA300-D14	37	3	7	727
BEVs	3042551	3.10083	-0.932786	2.73869	0.0210171	0.0488532	0.0251326	0.0573989	1.59976	IPR002628	Photosystem II extrinsic protein O			PF01716	Manganese-stabilising protein / photosystem II polypeptide	Bacteria	Cyanobacteriota	Cyanobacteriia	Synechococcales	Cyanobiaceae	Prochlorococcus_A	47	1	7	207
BEVs	3820124	3.07864	-1.25715	3.66828	0.0037429	0.014943	0.00363105	0.014953	2.43997	IPR001638	Solute-binding protein family 3/N-terminal domain of MltF			PF00497	Bacterial extracellular solute-binding proteins, family 3	Bacteria	Pseudomonadota	Alphaproteobacteria	Pelagibacterales	Pelagibacteraceae		400	1	14	276
BEVs	16811908	3.0683	-1.60906	3.08567	0.0104453	0.029852	0.0104859	0.0311598	1.97939	IPR002423	Chaperonin Cpn60/GroEL/TCP-1 family	TIGR02348	chaperonin GroEL	PF00118	TCP-1/cpn60 chaperonin family	Bacteria	Pseudomonadota	Alphaproteobacteria				111	2	14	559
BEVs	15674794	3.06615	3.06555	3.95881	0.00165892	0.0203909	0.00108924	0.0178514	2.96288	IPR003685	Photosystem I PsaD			PF02531	PsaD	Bacteria	Cyanobacteriota	Cyanobacteriia	Synechococcales	Cyanobiaceae	Prochlorococcus_A	85	3	10	139
BEVs	6084713	3.05468	0.233946	4.59563	0.000673839	0.00446213	0.000676392	0.00432095	3.1698	IPR000531|IPR012910	TonB-dependent receptor-like, beta-barrel|TonB-dependent receptor, plug domain			PF00593|PF07715	TonB dependent receptor|TonB-dependent Receptor Plug Domain	Bacteria	Pseudomonadota	Gammaproteobacteria	Cellvibrionales	Halieaceae	Luminiphilus	13	6	9	897
BEVs	1722507	3.01016	-2.2752	3.52816	0.00651897	0.0213089	0.0080541	0.0264924	2.09398	IPR000531	TonB-dependent receptor-like, beta-barrel			PF00593	TonB dependent receptor	Bacteria	Pseudomonadota	Gammaproteobacteria	Cellvibrionales	Porticoccaceae	AAA300-D14	37	3	7	727
BEVs	7352790	2.96751	-0.183279	3.66377	0.00528063	0.0180531	0.00522929	0.0188615	2.28156	IPR000795|IPR004160|IPR004161	Translational (tr)-type GTP-binding domain|Translation elongation factor EFTu/EF1A, C-terminal|Translation elongation factor EFTu-like, domain 2	TIGR00485	elongation factor Tu	PF00009|PF03143|PF03144	Elongation factor Tu GTP binding domain|Elongation factor Tu C-terminal domain|Elongation factor Tu domain 2	Bacteria	Pseudomonadota	Gammaproteobacteria	SAR86	TMED112	TMED112	95	1	10	395
BEVs	3292754	2.95503	1.29957	2.86602	0.0146453	0.0418547	0.0149221	0.0436391	1.82617	IPR009075|IPR013786|IPR006091	Acyl-CoA dehydrogenase/oxidase, C-terminal|Acyl-CoA dehydrogenase/oxidase, N-terminal|Acyl-CoA oxidase/dehydrogenase, middle domain			PF00441|PF02771|PF02770	Acyl-CoA dehydrogenase, C-terminal domain|Acyl-CoA dehydrogenase, N-terminal domain|Acyl-CoA dehydrogenase, middle domain	Bacteria	Pseudomonadota	Gammaproteobacteria	Cellvibrionales	Halieaceae	Luminiphilus	16	7	8	391
BEVs	7660586	2.94064	-2.26487	4.54727	0.000731341	0.0047276	0.000633001	0.0040919	3.1986							Bacteria	Bacteroidota	Bacteroidia	Cytophagales	MED-G16	MED-G16	45	3	11	520
BEVs	4686269	2.93327	-0.439641	3.4751	0.00910547	0.0297372	0.0154981	0.0447518	1.80972	IPR001030|IPR000573	Aconitase/3-isopropylmalate dehydratase large subunit, alpha/beta/alpha domain|Aconitase A/isopropylmalate dehydratase small subunit, swivel domain	TIGR01341	aconitate hydratase AcnA	PF00330|PF00694	Aconitase family (aconitate hydratase)|Aconitase C-terminal domain	Bacteria	Pseudomonadota	Gammaproteobacteria	Xanthomonadales	Xanthomonadaceae	Stenotrophomonas	15	10	10	917
BEVs	5027600	2.92362	1.83885	4.49657	0.00060972	0.00393684	0.000444029	0.00331753	3.35259							Bacteria	Pseudomonadota	Gammaproteobacteria	SAR86	D2472	CAJQGY01	21	4	11	746
BEVs	7730360	2.89917	0.0139873	2.72034	0.0200748	0.100374	0.0184311	0.095495	1.73445	-	-	TIGR03407	urea ABC transporter substrate-binding protein	PF13433	Periplasmic binding protein domain	Bacteria	Pseudomonadota	Alphaproteobacteria	TMED109_A	TMED131		65	5	13	425
BEVs	3820124	2.89806	-3.05198	2.6225	0.0244093	0.0597037	0.0206908	0.0537196	1.68422	IPR001638	Solute-binding protein family 3/N-terminal domain of MltF			PF00497	Bacterial extracellular solute-binding proteins, family 3	Bacteria	Pseudomonadota	Alphaproteobacteria	Pelagibacterales	Pelagibacteraceae		400	1	14	276
BEVs	3764369	2.88941	-0.553719	2.46751	0.0320337	0.0751129	0.0310201	0.0732343	1.50836							Bacteria	Cyanobacteriota	Cyanobacteriia	Synechococcales	Cyanobiaceae	Prochlorococcus_A	37	8	13	354
BEVs	7870146	2.86047	1.15622	3.23283	0.0109305	0.0333442	0.0120169	0.0370749	1.92021	IPR033900	Porin domain, Gram-negative type			PF13609	Gram-negative porin	Bacteria	Pseudomonadota	Alphaproteobacteria	Pelagibacterales	Pelagibacteraceae	Pelagibacter_A	10	3	5	351
BEVs	11836175	2.81248	-0.125971	4.07993	0.00225003	0.0106979	0.00139945	0.00775569	2.85404	IPR008146|IPR008147	Glutamine synthetase, catalytic domain|Glutamine synthetase, N-terminal domain	TIGR00653	glutamine synthetase, type I	PF00120|PF03951	Glutamine synthetase, catalytic domain|Glutamine synthetase, beta-Grasp domain	Bacteria	Pseudomonadota	Alphaproteobacteria	Rhodobacterales	Rhodobacteraceae	MED-G52	129	1	14	468
BEVs	14381758	2.75056	3.42257	2.48032	0.0290539	0.0643864	0.0328652	0.0713216	1.48326	IPR012910|IPR000531	TonB-dependent receptor, plug domain|TonB-dependent receptor-like, beta-barrel			PF07715|PF00593	TonB-dependent Receptor Plug Domain|TonB dependent receptor	Bacteria	Pseudomonadota	Gammaproteobacteria	SAR86	TMED112	TMED112	58	1	15	672
BEVs	602796	2.74582	-0.754774	4.15716	0.00173303	0.00879473	0.00187209	0.00941246	2.72767	IPR013126	Heat shock protein 70 family	TIGR02350	molecular chaperone DnaK	PF00012	Hsp70 protein	Bacteria	Pseudomonadota	Gammaproteobacteria	Pseudomonadales	Nitrincolaceae	ASP10-02a	13	3	5	636
BEVs	3387314	2.73562	-1.1433	2.60559	0.0263917	0.0600124	0.0269032	0.0606482	1.5702	IPR012910|-	TonB-dependent receptor, plug domain|-	TIGR04056	SusC/RagA family TonB-linked outer membrane protein	PF07715|PF13715	TonB-dependent Receptor Plug Domain|CarboxypepD_reg-like domain	Bacteria	Bacteroidota	Bacteroidia	Flavobacteriales	Flavobacteriaceae		28	5	12	1022
BEVs	13570048	2.71665	-0.648103	3.47152	0.00712323	0.0222581	0.00862891	0.0278575	2.06404	IPR012910	TonB-dependent receptor, plug domain			PF07715	TonB-dependent Receptor Plug Domain	Bacteria	Pseudomonadota	Gammaproteobacteria	Pseudomonadales	HTCC2089	UBA4421	38	1	5	317
BEVs	6598539	2.71595	-3.19935	3.9808	0.0016662	0.00861664	0.00129499	0.00710281	2.88773	IPR018389	TRAP transporter solute receptor DctP	NF037995	TRAP transporter substrate-binding protein DctP	PF03480	Bacterial extracellular solute-binding protein, family 7	Bacteria	Pseudomonadota	Alphaproteobacteria	Puniceispirillales	AAA536-G10		152	3	16	366
BEVs	7481418	2.70401	-1.795	4.39932	0.000941299	0.00574298	0.000714403	0.00451071	3.14606	IPR004100|IPR000194	ATPase, F1/V1/A1 complex, alpha/beta subunit, N-terminal domain|ATPase, F1/V1/A1 complex, alpha/beta subunit, nucleotide-binding domain			PF02874|PF00006	ATP synthase alpha/beta family, beta-barrel domain|ATP synthase alpha/beta family, nucleotide-binding domain	Bacteria	Pseudomonadota	Alphaproteobacteria	HIMB59	HIMB59	HIMB59	74	2	6	214
BEVs	13103990	2.7003	0.405507	2.78673	0.0193593	0.0460224	0.0204547	0.0486264	1.68921	-	-			PF13620	Carboxypeptidase regulatory-like domain	Bacteria	Pseudomonadota	Gammaproteobacteria	SAR86	D2472	MED-G82	11	7	7	1034
BEVs	13397206	2.69797	-0.442292	3.29614	0.00438057	0.0174901	0.00383383	0.0158914	2.41637	IPR000194	ATPase, F1/V1/A1 complex, alpha/beta subunit, nucleotide-binding domain	TIGR01039	F0F1 ATP synthase subunit beta	PF00006	ATP synthase alpha/beta family, nucleotide-binding domain	Bacteria	Pseudomonadota	Gammaproteobacteria	Cellvibrionales	Porticoccaceae	HTCC2207	78	3	12	274
BEVs	16255144	2.68551	-1.21324	3.26737	0.00787266	0.0268859	0.00904053	0.0304907	2.04381	IPR003008|IPR018316	Tubulin/FtsZ, GTPase domain|Tubulin/FtsZ, 2-layer sandwich domain			PF00091|PF03953	Tubulin/FtsZ family, GTPase domain|Tubulin C-terminal domain	Bacteria	Actinomycetota	Actinomycetes	Micromonosporales	Micromonosporaceae	Rugosimonospora	26	1	4	366
BEVs	7047671	2.66949	1.38386	3.06501	0.00807077	0.02722	0.00691927	0.0241923	2.15994	IPR007081|IPR007083	RNA polymerase Rpb1, domain 5|RNA polymerase Rpb1, domain 4	TIGR02388	DNA-directed RNA polymerase subunit beta''	PF04998|PF05000	RNA polymerase Rpb1, domain 5|RNA polymerase Rpb1, domain 4	Bacteria	Cyanobacteriota	Cyanobacteriia	Synechococcales	Cyanobiaceae	Parasynechococcus	202	5	34	1362
BEVs	9070834	2.6526	-0.737717	3.09142	0.0150324	0.0379805	0.0179408	0.043642	1.74616	IPR000531|IPR012910	TonB-dependent receptor-like, beta-barrel|TonB-dependent receptor, plug domain			PF00593|PF07715	TonB dependent receptor|TonB-dependent Receptor Plug Domain	Bacteria	Pseudomonadota	Gammaproteobacteria	Alteromonadales	Alteromonadaceae	Pseudoalteromonas	19	9	11	860
BEVs	12740019	2.64975	-0.23315	2.87168	0.0167435	0.041112	0.0169509	0.0422157	1.77081	IPR012910	TonB-dependent receptor, plug domain	TIGR01782	TonB-dependent receptor	PF07715	TonB-dependent Receptor Plug Domain	Bacteria	Pseudomonadota	Gammaproteobacteria	SAR86	D2472	CAJQGY01	21	11	13	867
BEVs	11318792	2.64374	-0.26783	2.59023	0.0323561	0.0694035	0.0300322	0.0671232	1.52241	IPR045748	DcaP outer membrane protein			PF19577	DcaP outer membrane protein	Bacteria	Pseudomonadota	Gammaproteobacteria	Alteromonadales	Alteromonadaceae	Pseudoalteromonas	5	4	5	386
BEVs	869966	2.62269	-1.10897	2.56737	0.0281744	0.0630543	0.0307817	0.0682153	1.51171	IPR000531	TonB-dependent receptor-like, beta-barrel			PF00593	TonB dependent receptor	Bacteria	Pseudomonadota	Gammaproteobacteria	Cellvibrionales	Halieaceae	Luminiphilus	11	1	6	541
BEVs	2030969	2.61963	-2.48924	3.0623	0.0112672	0.0339894	0.0100824	0.0325877	1.99644	IPR012944|IPR033985	RagB/SusD domain|SusD-like, N-terminal			PF07980|PF14322	SusD family|Starch-binding associating with outer membrane	Bacteria	Bacteroidota	Bacteroidia	Flavobacteriales	Flavobacteriaceae	UBA7446	51	1	9	440
BEVs	2986594	2.61883	-0.399962	2.91542	0.0160892	0.0448021	0.0157762	0.0448507	1.802	IPR040573|IPR005151|IPR020992|IPR001478	Tail specific protease, N-terminal domain|Tail specific protease|Tail specific protease, C-terminal|PDZ domain	TIGR00225	C-terminal processing peptidase	PF17804|PF03572|PF11818|PF00595	Tail specific protease N-terminal domain|Peptidase family S41|C-terminal domain of tail specific protease (DUF3340)|PDZ domain	Bacteria	Pseudomonadota	Gammaproteobacteria	Xanthomonadales	Xanthomonadaceae	Stenotrophomonas	9	9	9	725
BEVs	5173270	2.61366	2.45736	3.22295	0.0105556	0.0299886	0.0142655	0.0371186	1.84571	IPR011852	TRAP transporter solute receptor, TAXI family	TIGR02122	TAXI family TRAP transporter solute-binding subunit	PF16868	NMT1-like family	Bacteria	Pseudomonadota	Alphaproteobacteria	Pelagibacterales	Pelagibacteraceae		58	3	9	275
BEVs	7479249	2.60404	0.827788	2.54147	0.02945	0.0649889	0.0309825	0.0683707	1.50888	IPR000531|IPR012910	TonB-dependent receptor-like, beta-barrel|TonB-dependent receptor, plug domain			PF00593|PF07715	TonB dependent receptor|TonB-dependent Receptor Plug Domain	Bacteria	Pseudomonadota	Alphaproteobacteria	Sphingomonadales	Sphingomonadaceae	Qipengyuania	10	8	9	828
BEVs	3108164	2.59301	3.42511	2.75397	0.0179747	0.0485585	0.0166343	0.046559	1.77899	IPR033900	Porin domain, Gram-negative type			PF13609	Gram-negative porin	Bacteria	Pseudomonadota	Alphaproteobacteria	Pelagibacterales	Pelagibacteraceae	Pelagibacter	9	2	2	318
BEVs	1558595	2.5923	0.228499	3.7754	0.00328387	0.0142504	0.00274704	0.0122266	2.56113	IPR000795|IPR004160|IPR004161	Translational (tr)-type GTP-binding domain|Translation elongation factor EFTu/EF1A, C-terminal|Translation elongation factor EFTu-like, domain 2	TIGR00485	elongation factor Tu	PF00009|PF03143|PF03144	Elongation factor Tu GTP binding domain|Elongation factor Tu C-terminal domain|Elongation factor Tu domain 2	Bacteria	Pseudomonadota					70	7	10	370
BEVs	3279031	2.58464	2.049	3.5633	0.0031417	0.0132509	0.00303581	0.0129083	2.51773	IPR045565	Phage capsid protein			PF19821	Phage capsid protein	Bacteria	Bacteroidota	Bacteroidia				14	4	6	319
BEVs	5123562	2.56765	-1.47644	2.3359	0.0480171	0.0947659	0.0493012	0.0976687	1.30714	IPR002423	Chaperonin Cpn60/GroEL/TCP-1 family	TIGR02348	chaperonin GroEL	PF00118	TCP-1/cpn60 chaperonin family	Bacteria	Pseudomonadota	Gammaproteobacteria	Cellvibrionales	Porticoccaceae	TMED48	138	1	11	552
BEVs	1780753	2.54027	-1.93473	2.56692	0.0269117	0.0649469	0.0280051	0.0678874	1.55276	-|IPR000531	-|TonB-dependent receptor-like, beta-barrel			PF13715|PF00593	CarboxypepD_reg-like domain|TonB dependent receptor	Bacteria	Bacteroidota	Bacteroidia	Flavobacteriales	Flavobacteriaceae	SCGC-AAA160-P02	17	4	9	975
BEVs	3292754	2.52333	1.26662	3.76198	0.00318172	0.0133123	0.00279139	0.0120653	2.55418	IPR009075|IPR013786|IPR006091	Acyl-CoA dehydrogenase/oxidase, C-terminal|Acyl-CoA dehydrogenase/oxidase, N-terminal|Acyl-CoA oxidase/dehydrogenase, middle domain			PF00441|PF02771|PF02770	Acyl-CoA dehydrogenase, C-terminal domain|Acyl-CoA dehydrogenase, N-terminal domain|Acyl-CoA dehydrogenase, middle domain	Bacteria	Pseudomonadota	Gammaproteobacteria	Cellvibrionales	Halieaceae	Luminiphilus	16	7	8	391
BEVs	15808696	2.51576	0.848789	2.45456	0.0295053	0.0696581	0.0286942	0.0692487	1.54221	-|IPR000531|IPR012910	-|TonB-dependent receptor-like, beta-barrel|TonB-dependent receptor, plug domain			PF13715|PF00593|PF07715	CarboxypepD_reg-like domain|TonB dependent receptor|TonB-dependent Receptor Plug Domain	Bacteria	Bacteroidota	Bacteroidia	Flavobacteriales	Flavobacteriaceae	Arcticimaribacter	15	6	7	975
BEVs	11350712	2.49046	-1.15164	2.40132	0.0382315	0.0854309	0.0419282	0.0921741	1.37749			TIGR02505	ribonucleoside-triphosphate reductase, adenosylcobalamin-dependent			Bacteria	Cyanobacteriota	Cyanobacteriia	Synechococcales	Cyanobiaceae	Prochlorococcus_A	17	1	10	540
BEVs	1699407	2.48208	0.125236	3.16842	0.00767337	0.0263711	0.00669596	0.0239204	2.17419	IPR000531|IPR012910	TonB-dependent receptor-like, beta-barrel|TonB-dependent receptor, plug domain	TIGR01783	TonB-dependent siderophore receptor	PF00593|PF07715	TonB dependent receptor|TonB-dependent Receptor Plug Domain	Bacteria	Pseudomonadota	Gammaproteobacteria	SAR86	AG-339-G14	CACNYO01	50	4	15	697
BEVs	10502592	2.47878	-0.523538	3.65728	0.00347098	0.0146104	0.00377185	0.0157547	2.42345	IPR012910|-	TonB-dependent receptor, plug domain|-			PF07715|PF13620	TonB-dependent Receptor Plug Domain|Carboxypeptidase regulatory-like domain	Bacteria	Bacteroidota	Bacteroidia	Flavobacteriales	Flavobacteriaceae		15	1	9	490
BEVs	3958958	2.46547	-0.787153	3.35812	0.00899721	0.029609	0.0128299	0.0385464	1.89178			TIGR04056	SusC/RagA family TonB-linked outer membrane protein			Bacteria	Bacteroidota	Bacteroidia	Flavobacteriales	Flavobacteriaceae	SCGC-AAA160-P02	14	5	6	731
BEVs	10466701	2.45569	-0.61022	2.42671	0.0366334	0.0821981	0.033802	0.0781321	1.47106	IPR000531|IPR012910	TonB-dependent receptor-like, beta-barrel|TonB-dependent receptor, plug domain			PF00593|PF07715	TonB dependent receptor|TonB-dependent Receptor Plug Domain	Bacteria	Pseudomonadota	Gammaproteobacteria	SAR86	D2472	CACNXK01	136	2	21	1012
BEVs	7434121	2.42132	-2.89129	3.16337	0.00694563	0.0222581	0.0075522	0.0254602	2.12193	IPR000194	ATPase, F1/V1/A1 complex, alpha/beta subunit, nucleotide-binding domain	TIGR01039	F0F1 ATP synthase subunit beta	PF00006	ATP synthase alpha/beta family, nucleotide-binding domain	Bacteria	Pseudomonadota	Alphaproteobacteria	Rhodobacterales	Rhodobacteraceae	Planktomarina	58	4	10	324
BEVs	194051	2.41068	-1.27269	2.50062	0.034036	0.0720682	0.0364146	0.0771046	1.43872	IPR000531|IPR012910	TonB-dependent receptor-like, beta-barrel|TonB-dependent receptor, plug domain			PF00593|PF07715	TonB dependent receptor|TonB-dependent Receptor Plug Domain	Bacteria	Pseudomonadota	Gammaproteobacteria	SAR86	D2472	CACNXK01	30	2	6	1004
BEVs	12056501	2.38188	-0.960917	2.29947	0.0444832	0.0898252	0.0487753	0.0969941	1.3118	IPR002628	Photosystem II extrinsic protein O			PF01716	Manganese-stabilising protein / photosystem II polypeptide	Bacteria	Cyanobacteriota	Cyanobacteriia	Synechococcales	Cyanobiaceae	Prochlorococcus_A	39	1	7	264
BEVs	8543711	2.37646	0.539583	3.03213	0.00970257	0.0636057	0.00734781	0.0570422	2.13384	IPR000531|IPR012910	TonB-dependent receptor-like, beta-barrel|TonB-dependent receptor, plug domain			PF00593|PF07715	TonB dependent receptor|TonB-dependent Receptor Plug Domain	Bacteria	Verrucomicrobiota	Verrucomicrobiae	Verrucomicrobiales	Akkermansiaceae	Oceaniferula	33	16	16	736
BEVs	4941998	2.34718	3.49371	2.8165	0.0146592	0.0772223	0.0122051	0.0750107	1.91346	IPR000531|IPR012910	TonB-dependent receptor-like, beta-barrel|TonB-dependent receptor, plug domain			PF00593|PF07715	TonB dependent receptor|TonB-dependent Receptor Plug Domain	Bacteria	Pseudomonadota	Gammaproteobacteria	Burkholderiales			124	42	43	917
BEVs	6425895	2.34063	2.97058	2.58443	0.0255636	0.11277	0.0187753	0.095495	1.72641	IPR012910|IPR000531|-	TonB-dependent receptor, plug domain|TonB-dependent receptor-like, beta-barrel|-	TIGR04056	SusC/RagA family TonB-linked outer membrane protein	PF07715|PF00593|PF13715	TonB-dependent Receptor Plug Domain|TonB dependent receptor|CarboxypepD_reg-like domain	Bacteria	Bacteroidota	Bacteroidia	Flavobacteriales	Flavobacteriaceae	SCGC-AAA160-P02	72	15	28	1031
BEVs	8633193	2.29765	0.0484114	2.94201	0.0127442	0.0380226	0.0109533	0.0347827	1.96046	IPR001247|IPR015847|IPR015848	Exoribonuclease, phosphorolytic domain 1|Exoribonuclease, phosphorolytic domain 2|Polyribonucleotide nucleotidyltransferase, RNA-binding domain	TIGR03591	polyribonucleotide nucleotidyltransferase	PF01138|PF03725|PF03726	3' exoribonuclease family, domain 1|3' exoribonuclease family, domain 2|Polyribonucleotide nucleotidyltransferase, RNA binding domain	Bacteria	Cyanobacteriota	Cyanobacteriia	Synechococcales	Cyanobiaceae		89	4	13	606
BEVs	14381758	2.28492	2.93852	3.44473	0.00578666	0.02167	0.00485394	0.0191065	2.31391	IPR012910|IPR000531	TonB-dependent receptor, plug domain|TonB-dependent receptor-like, beta-barrel			PF07715|PF00593	TonB-dependent Receptor Plug Domain|TonB dependent receptor	Bacteria	Pseudomonadota	Gammaproteobacteria	SAR86	TMED112	TMED112	58	1	15	672
BEVs	12123375	2.2332	3.42322	4.04662	0.000943968	0.0054855	0.000658631	0.00440853	3.18136	IPR018389	TRAP transporter solute receptor DctP			PF03480	Bacterial extracellular solute-binding protein, family 7	Bacteria	Pseudomonadota	Alphaproteobacteria	Pelagibacterales	Pelagibacteraceae	Pelagibacter	346	8	18	385
BEVs	6678325	2.17278	-2.03233	2.27714	0.0426254	0.0925823	0.0453522	0.0989005	1.3434	-	-	TIGR03407	urea ABC transporter substrate-binding protein	PF13433	Periplasmic binding protein domain	Bacteria	Cyanobacteriota	Cyanobacteriia	Synechococcales	Cyanobiaceae	Synechococcus_C	27	5	13	434
BEVs	255083	2.166	-5.14078	2.73013	0.0242217	0.0595131	0.0213926	0.0545361	1.66974	IPR002423	Chaperonin Cpn60/GroEL/TCP-1 family	TIGR02348	chaperonin GroEL	PF00118	TCP-1/cpn60 chaperonin family	Bacteria	Pseudomonadota	Alphaproteobacteria	Puniceispirillales	Puniceispirillaceae	MED-G116	297	1	27	549
BEVs	5771218	2.16546	-0.688993	3.05689	0.0144059	0.0413884	0.0149482	0.0436391	1.82541	IPR013740	Redoxin			PF08534	Redoxin	Bacteria	Cyanobacteriota	Cyanobacteriia	Synechococcales	Cyanobiaceae	Synechococcus_C	6	4	4	189
BEVs	7362479	2.15048	0.543488	2.71825	0.0246866	0.0601114	0.033989	0.0781321	1.46866	IPR007080|IPR007066|IPR000722|IPR007081|IPR007083	RNA polymerase Rpb1, domain 1|RNA polymerase Rpb1, domain 3|RNA polymerase, alpha subunit|RNA polymerase Rpb1, domain 5|RNA polymerase Rpb1, domain 4	TIGR02386	DNA-directed RNA polymerase subunit beta'	PF04997|PF04983|PF00623|PF04998|PF05000	RNA polymerase Rpb1, domain 1|RNA polymerase Rpb1, domain 3|RNA polymerase Rpb1, domain 2|RNA polymerase Rpb1, domain 5|RNA polymerase Rpb1, domain 4	Bacteria	Bacteroidota	Bacteroidia	Flavobacteriales	Flavobacteriaceae		31	4	13	850
BEVs	5846840	2.13587	-0.205494	2.36645	0.0363196	0.0821731	0.0358504	0.0814509	1.44551	IPR012910|-	TonB-dependent receptor, plug domain|-	TIGR04056	SusC/RagA family TonB-linked outer membrane protein	PF07715|PF13715	TonB-dependent Receptor Plug Domain|CarboxypepD_reg-like domain	Bacteria	Bacteroidota	Bacteroidia	Flavobacteriales	Flavobacteriaceae		14	5	11	1057
BEVs	5044879	2.11692	-2.43209	2.94596	0.0147502	0.0374484	0.0118951	0.0334471	1.92463	IPR013735|IPR025249	Transcription factor NusA, N-terminal|KH domain, NusA-like	TIGR01953|TIGR01954	transcription termination factor NusA|transcription termination factor NusA, C-terminal duplication	PF08529|PF13184	NusA N-terminal domain|NusA-like KH domain	Bacteria	Pseudomonadota	Alphaproteobacteria	Pelagibacterales	Pelagibacteraceae	Pelagibacter	18	1	6	517
BEVs	8353244	2.10527	-1.22632	3.36895	0.00659819	0.0237273	0.00607241	0.0224308	2.21664	IPR028081	Leucine-binding protein domain			PF13458	Periplasmic binding protein	Bacteria	Pseudomonadota	Alphaproteobacteria				8	3	4	382
BEVs	10013133	2.10222	0.335103	3.85215	0.00211573	0.0103499	0.00220809	0.0108017	2.65598	IPR000531|IPR012910	TonB-dependent receptor-like, beta-barrel|TonB-dependent receptor, plug domain	TIGR01783	TonB-dependent siderophore receptor	PF00593|PF07715	TonB dependent receptor|TonB-dependent Receptor Plug Domain	Bacteria	Pseudomonadota	Gammaproteobacteria				35	20	21	721
BEVs	8543711	2.09317	1.66777	4.6815	0.000216912	0.00171886	0.00013971	0.00132851	3.85477	IPR000531|IPR012910	TonB-dependent receptor-like, beta-barrel|TonB-dependent receptor, plug domain			PF00593|PF07715	TonB dependent receptor|TonB-dependent Receptor Plug Domain	Bacteria	Verrucomicrobiota	Verrucomicrobiae	Verrucomicrobiales	Akkermansiaceae	Oceaniferula	33	16	16	736
BEVs	7864828	2.08503	-2.58787	2.17897	0.0507607	0.105889	0.0459215	0.0994689	1.33798	IPR001638	Solute-binding protein family 3/N-terminal domain of MltF			PF00497	Bacterial extracellular solute-binding proteins, family 3	Bacteria	Pseudomonadota	Alphaproteobacteria	Puniceispirillales	AAA536-G10	AAA536-G10	145	1	12	303
BEVs	4724889	2.06066	-0.482181	2.68198	0.0238288	0.0590824	0.0237536	0.059714	1.62427	IPR004193	Glycoside hydrolase, family 13, N-terminal			PF02922	Carbohydrate-binding module 48 (Isoamylase N-terminal domain)	Bacteria	Cyanobacteriota	Cyanobacteriia	Synechococcales	Cyanobiaceae	Prochlorococcus_A	9	1	5	268
BEVs	5373665	2.04571	1.69246	2.57987	0.0257227	0.0590042	0.0241781	0.0554612	1.61658	IPR000531|IPR012910	TonB-dependent receptor-like, beta-barrel|TonB-dependent receptor, plug domain			PF00593|PF07715	TonB dependent receptor|TonB-dependent Receptor Plug Domain	Bacteria	Pseudomonadota	Gammaproteobacteria	Alteromonadales	Alteromonadaceae	Pseudoalteromonas	19	4	12	1011
BEVs	13186957	2.01365	0.891479	2.69806	0.0187002	0.0502684	0.0201938	0.0529721	1.69478	-	-			PF13620	Carboxypeptidase regulatory-like domain	Bacteria	Pseudomonadota	Gammaproteobacteria	Alteromonadales	Alteromonadaceae	Pseudoalteromonas	22	14	14	608
BEVs	7513536	1.97025	1.55943	2.27233	0.0408036	0.084349	0.0421398	0.0869791	1.37531							Bacteria	Marinisomatota	Marinisomatia	Marinisomatales	Marinisomataceae	Marinisoma	37	2	5	87
BEVs	10008031	1.94952	0.688031	2.68859	0.0202531	0.0521207	0.0175135	0.0477881	1.75663	IPR000894	Ribulose bisphosphate carboxylase small subunit, domain			PF00101	Ribulose bisphosphate carboxylase, small chain	Bacteria	Cyanobacteriota	Cyanobacteriia	Synechococcales	Cyanobiaceae	Prochlorococcus_A	100	3	3	113
BEVs	14215353	1.8644	1.42459	3.56695	0.00391114	0.0151316	0.00180309	0.00889637	2.74398	IPR012910	TonB-dependent receptor, plug domain			PF07715	TonB-dependent Receptor Plug Domain	Bacteria	Bacteroidota	Bacteroidia	Cytophagales	MED-G16	MED-G16	113	2	17	559
BEVs	8350790	1.84487	-0.858361	2.4273	0.0365969	0.0821981	0.0373195	0.084085	1.42806	IPR023631	Amidase signature domain			PF01425	Amidase	Bacteria	Cyanobacteriota	Cyanobacteriia	Synechococcales	Cyanobiaceae	Prochlorococcus_A	9	1	4	209
BEVs	12970274	1.83187	0.8398	2.68279	0.0192459	0.0505509	0.0215677	0.0547254	1.6662	IPR000531|IPR012910	TonB-dependent receptor-like, beta-barrel|TonB-dependent receptor, plug domain			PF00593|PF07715	TonB dependent receptor|TonB-dependent Receptor Plug Domain	Bacteria	Pseudomonadota	Gammaproteobacteria	Alteromonadales	Alteromonadaceae	Pseudoalteromonas	26	14	14	981
BEVs	1722507	1.81205	-2.35317	2.30795	0.0386961	0.0861147	0.0375024	0.084148	1.42594	IPR000531	TonB-dependent receptor-like, beta-barrel			PF00593	TonB dependent receptor	Bacteria	Pseudomonadota	Gammaproteobacteria	Cellvibrionales	Porticoccaceae	AAA300-D14	37	3	7	727
BEVs	11529307	1.79429	-0.844945	3.54166	0.00427467	0.0171937	0.00622141	0.0225215	2.20611	-|IPR012910	-|TonB-dependent receptor, plug domain			PF13620|PF07715	Carboxypeptidase regulatory-like domain|TonB-dependent Receptor Plug Domain	Bacteria	Pseudomonadota	Gammaproteobacteria	SAR86	D2472	CAJQGY01	19	7	8	308
BEVs	5049548	1.77592	-0.595942	2.39695	0.032835	0.0755484	0.0293639	0.0699324	1.53219	IPR000194|IPR004100	ATPase, F1/V1/A1 complex, alpha/beta subunit, nucleotide-binding domain|ATPase, F1/V1/A1 complex, alpha/beta subunit, N-terminal domain	TIGR01039	F0F1 ATP synthase subunit beta	PF00006|PF02874	ATP synthase alpha/beta family, nucleotide-binding domain|ATP synthase alpha/beta family, beta-barrel domain	Bacteria	Bacteroidota	Bacteroidia	Flavobacteriales	Flavobacteriaceae		97	3	14	503
BEVs	14845176	1.75875	2.45623	2.53402	0.0224261	0.0563768	0.0212143	0.0543367	1.67337	-	-			PF13620	Carboxypeptidase regulatory-like domain	Bacteria	Pseudomonadota	Alphaproteobacteria	Sphingomonadales	Sphingomonadaceae	Sphingomonas	37	30	30	1116
BEVs	16017935	1.74724	0.987848	2.25738	0.0424571	0.0925823	0.0430823	0.0943293	1.3657	IPR041621	Pyruvate dehydrogenase E1 component, middle domain	TIGR00759	pyruvate dehydrogenase (acetyl-transferring), homodimeric type	PF17831	Pyruvate dehydrogenase E1 component middle domain	Bacteria	Pseudomonadota	Gammaproteobacteria	Xanthomonadales	Xanthomonadaceae	Stenotrophomonas	15	13	13	895
BEVs	14315743	1.71978	-0.740282	2.8747	0.0140469	0.0361899	0.0110969	0.0320646	1.9548	IPR001107	Band 7 domain	TIGR01933	FtsH protease activity modulator HflK	PF01145	SPFH domain / Band 7 family	Bacteria	Pseudomonadota	Alphaproteobacteria	Rhodobacterales	Rhodobacteraceae	Amylibacter	14	6	6	384
BEVs	8633193	1.70816	1.01586	2.12029	0.0511551	0.0998288	0.0506459	0.0995781	1.29546	IPR001247|IPR015847|IPR015848	Exoribonuclease, phosphorolytic domain 1|Exoribonuclease, phosphorolytic domain 2|Polyribonucleotide nucleotidyltransferase, RNA-binding domain	TIGR03591	polyribonucleotide nucleotidyltransferase	PF01138|PF03725|PF03726	3' exoribonuclease family, domain 1|3' exoribonuclease family, domain 2|Polyribonucleotide nucleotidyltransferase, RNA binding domain	Bacteria	Cyanobacteriota	Cyanobacteriia	Synechococcales	Cyanobiaceae		89	4	13	606
BEVs	10403407	1.66441	-0.113225	2.57297	0.0266275	0.0645478	0.024886	0.0621997	1.60405	-|IPR012910	-|TonB-dependent receptor, plug domain	TIGR04056	SusC/RagA family TonB-linked outer membrane protein	PF13715|PF07715	CarboxypepD_reg-like domain|TonB-dependent Receptor Plug Domain	Bacteria	Bacteroidota	Rhodothermia	Balneolales	Balneolaceae	UBA1275	49	4	15	1037
BEVs	10934906	1.6331	0.904401	2.72596	0.0189183	0.0503338	0.0172387	0.0472758	1.7635	IPR007120|IPR007645|IPR019462|IPR007641|IPR007644	DNA-directed RNA polymerase, subunit 2, hybrid-binding domain|RNA polymerase Rpb2, domain 3|DNA-directed RNA polymerase, beta subunit, external 1 domain|RNA polymerase Rpb2, domain 7|RNA polymerase, beta subunit, protrusion	TIGR02013	DNA-directed RNA polymerase subunit beta	PF00562|PF04565|PF10385|PF04560|PF04563	RNA polymerase Rpb2, domain 6|RNA polymerase Rpb2, domain 3|RNA polymerase beta subunit external 1 domain|RNA polymerase Rpb2, domain 7|RNA polymerase beta subunit	Bacteria	Pseudomonadota	Gammaproteobacteria	SAR86	D2472		47	3	15	1353
BEVs	7761282	1.62052	1.22723	2.49768	0.0286591	0.0685545	0.0313919	0.0737913	1.50318	IPR049428|IPR049261	RecA-like, N-terminal|RecA-like, C-terminal	TIGR02012	recombinase RecA	PF00154|PF21096	recA bacterial DNA recombination protein|RecA C-terminal domain	Bacteria	Bacteroidota	Bacteroidia	Flavobacteriales	Flavobacteriaceae	SCGC-AAA160-P02	16	2	5	334
BEVs	1312988	1.61537	1.85784	2.70539	0.0171411	0.0416967	0.0137159	0.0362295	1.86277			NF033921	iron uptake porin			Bacteria	Cyanobacteriota	Cyanobacteriia	Synechococcales	Cyanobiaceae	Prochlorococcus_A	27	2	4	445
BEVs	6393444	1.57007	-0.250835	2.70988	0.0209338	0.0536182	0.0220731	0.0557474	1.65614	IPR000531|IPR012910|-	TonB-dependent receptor-like, beta-barrel|TonB-dependent receptor, plug domain|-	TIGR04056	SusC/RagA family TonB-linked outer membrane protein	PF00593|PF07715|PF13715	TonB dependent receptor|TonB-dependent Receptor Plug Domain|CarboxypepD_reg-like domain	Bacteria	Bacteroidota	Bacteroidia	Flavobacteriales	Flavobacteriaceae	MS024-2A	11	3	6	1072
BEVs	5891580	1.4996	0.324356	2.14671	0.0551287	0.106392	0.0457069	0.0919413	1.34002	IPR012910	TonB-dependent receptor, plug domain			PF07715	TonB-dependent Receptor Plug Domain	Bacteria	Pseudomonadota	Gammaproteobacteria	Pseudomonadales	Pseudohongiellaceae	UBA9145	16	1	4	422
BEVs	15674794	1.32073	3.93008	2.64454	0.0170779	0.0416967	0.0139863	0.0365743	1.8543	IPR003685	Photosystem I PsaD			PF02531	PsaD	Bacteria	Cyanobacteriota	Cyanobacteriia	Synechococcales	Cyanobiaceae	Prochlorococcus_A	85	3	10	139
BEVs	2231422	1.22234	4.79115	2.39388	0.0340152	0.0720682	0.0290929	0.0653029	1.53621	IPR000194|IPR004100	ATPase, F1/V1/A1 complex, alpha/beta subunit, nucleotide-binding domain|ATPase, F1/V1/A1 complex, alpha/beta subunit, N-terminal domain	TIGR01039	F0F1 ATP synthase subunit beta	PF00006|PF02874	ATP synthase alpha/beta family, nucleotide-binding domain|ATP synthase alpha/beta family, beta-barrel domain	Bacteria	Pseudomonadota	Alphaproteobacteria	Rhodobacterales	Rhodobacteraceae	Amylibacter	66	6	14	477

## Sheet: Cells
Enr.frac	gene_callers_id	logFC	AveExpr	t	P.Value	adj.P.Val	sca.P.Value	sca.adj.pval	log.sca.pval	InterPro_acc	InterPro_ann	NCBIfam_acc	NCBIfam_ann	Pfam_acc	Pfam_ann	Domain	Phylum	Class	Order	Family	Genus	PSMs	Unique_pep	Total_pep	Length
Cells	2273848	-1.14056	2.93441	-2.44917	0.0262784	0.0600124	0.021981	0.0513218	1.65795	IPR000531	TonB-dependent receptor-like, beta-barrel			PF00593	TonB dependent receptor	Bacteria	Pseudomonadota	Gammaproteobacteria	Pseudomonadales			69	6	10	352
Cells	16058588	-1.25448	-0.0604254	-2.06108	0.0560174	0.10771	0.0502076	0.0990889	1.29923	IPR000531|IPR012910	TonB-dependent receptor-like, beta-barrel|TonB-dependent receptor, plug domain	TIGR01782	TonB-dependent receptor	PF00593|PF07715	TonB dependent receptor|TonB-dependent Receptor Plug Domain	Bacteria	Pseudomonadota	Gammaproteobacteria	SAR86	D2472	SAR86A	21	14	15	845
Cells	13818596	-1.29775	0.882086	-2.07897	0.0565918	0.108416	0.0426688	0.087513	1.36989	IPR008146|IPR008147	Glutamine synthetase, catalytic domain|Glutamine synthetase, N-terminal domain	TIGR00653	glutamine synthetase, type I	PF00120|PF03951	Glutamine synthetase, catalytic domain|Glutamine synthetase, beta-Grasp domain	Bacteria	Pseudomonadota	Alphaproteobacteria	Rhodobacterales	Rhodobacteraceae	CACIJG01	191	2	19	468
Cells	12970272	-1.45723	2.26766	-2.41401	0.0294284	0.0696581	0.0309958	0.0732343	1.5087	IPR000531|IPR012910	TonB-dependent receptor-like, beta-barrel|TonB-dependent receptor, plug domain			PF00593|PF07715	TonB dependent receptor|TonB-dependent Receptor Plug Domain	Bacteria	Pseudomonadota	Gammaproteobacteria	Alteromonadales	Alteromonadaceae	Pseudoalteromonas	28	18	19	963
Cells	6277123	-1.45847	1.38483	-2.42917	0.0324386	0.0755008	0.0254672	0.0628577	1.59402	IPR007081|IPR007083	RNA polymerase Rpb1, domain 5|RNA polymerase Rpb1, domain 4	TIGR02388	DNA-directed RNA polymerase subunit beta''	PF04998|PF05000	RNA polymerase Rpb1, domain 5|RNA polymerase Rpb1, domain 4	Bacteria	Cyanobacteriota	Cyanobacteriia	Synechococcales	Cyanobiaceae	Synechococcus_C	200	5	34	1367
Cells	16453004	-1.47664	3.0605	-2.41274	0.0314285	0.0682038	0.0266508	0.0603392	1.57429	IPR012910|IPR000531|-	TonB-dependent receptor, plug domain|TonB-dependent receptor-like, beta-barrel|-	TIGR04056	SusC/RagA family TonB-linked outer membrane protein	PF07715|PF00593|PF13715	TonB-dependent Receptor Plug Domain|TonB dependent receptor|CarboxypepD_reg-like domain	Bacteria	Bacteroidota	Bacteroidia	Flavobacteriales	Flavobacteriaceae	MS024-2A	78	9	18	1063
Cells	11073454	-1.48979	1.47024	-2.2009	0.0470669	0.100619	0.0462293	0.0996131	1.33508	IPR012910	TonB-dependent receptor, plug domain			PF07715	TonB-dependent Receptor Plug Domain	Bacteria	Pseudomonadota	Gammaproteobacteria	Cellvibrionales	Porticoccaceae	HTCC2207	37	3	15	369
Cells	11248342	-1.53383	1.03488	-3.31225	0.00453599	0.0178481	0.00348951	0.0148031	2.45724	IPR002898|IPR018765|-	MotA/TolQ/ExbB proton channel|Domain of unknown function DUF2341|-			PF01618|PF10102|PF13385	MotA/TolQ/ExbB proton channel family|Domain of unknown function (DUF2341)|Concanavalin A-like lectin/glucanases superfamily	Bacteria	Pseudomonadota	Gammaproteobacteria	Xanthomonadales	Xanthomonadaceae	Stenotrophomonas	62	25	25	594
Cells	2286705	-1.55679	-1.88221	-2.3646	0.0348595	0.0794338	0.0396255	0.0874661	1.40202							Bacteria	Cyanobacteriota	Cyanobacteriia	Synechococcales	Cyanobiaceae	Parasynechococcus	21	3	7	207
Cells	6813576	-1.59993	4.67027	-2.77832	0.0160728	0.0448021	0.011177	0.0350814	1.95168	IPR000249	Bacterial microcompartment domain			PF00936	BMC domain	Bacteria	Cyanobacteriota	Cyanobacteriia	Synechococcales	Cyanobiaceae	Prochlorococcus_A	461	2	11	103
Cells	16419043	-1.6068	5.17627	-2.0511	0.0650297	0.122076	0.0482873	0.0964272	1.31617	IPR018389	TRAP transporter solute receptor DctP			PF03480	Bacterial extracellular solute-binding protein, family 7	Bacteria	Pseudomonadota	Alphaproteobacteria	Pelagibacterales	Pelagibacteraceae		140	1	17	364
Cells	3563842	-1.65945	1.41952	-2.41244	0.0334325	0.0765985	0.0291691	0.0699324	1.53508	IPR008146|IPR008147	Glutamine synthetase, catalytic domain|Glutamine synthetase, N-terminal domain	TIGR00653	glutamine synthetase, type I	PF00120|PF03951	Glutamine synthetase, catalytic domain|Glutamine synthetase, beta-Grasp domain	Bacteria	Pseudomonadota	Alphaproteobacteria	Pelagibacterales	Pelagibacteraceae	Pelagibacter	117	2	14	468
Cells	7390157	-1.69284	0.146209	-2.24301	0.0453018	0.0976145	0.0392755	0.0870473	1.40588	IPR002423	Chaperonin Cpn60/GroEL/TCP-1 family	TIGR02348	chaperonin GroEL	PF00118	TCP-1/cpn60 chaperonin family	Bacteria	Pseudomonadota	Gammaproteobacteria	Pseudomonadales	HTCC2089	UBA4421	167	3	16	546
Cells	5891579	-1.69324	2.33315	-2.88531	0.0120397	0.0327899	0.0107806	0.03167	1.96736	IPR000531|IPR012910	TonB-dependent receptor-like, beta-barrel|TonB-dependent receptor, plug domain			PF00593|PF07715	TonB dependent receptor|TonB-dependent Receptor Plug Domain	Bacteria	Pseudomonadota	Gammaproteobacteria	Pseudomonadales	Pseudohongiellaceae	UBA9145	70	11	16	1043
Cells	14742096	-1.73208	0.750676	-2.66452	0.0185654	0.0447451	0.0172493	0.042701	1.76323	IPR012910|-	TonB-dependent receptor, plug domain|-	TIGR04056	SusC/RagA family TonB-linked outer membrane protein	PF07715|PF13715	TonB-dependent Receptor Plug Domain|CarboxypepD_reg-like domain	Bacteria	Bacteroidota	Bacteroidia	Flavobacteriales	Schleiferiaceae	UBA10364	36	8	13	1006
Cells	10312711	-1.76221	0.534556	-2.29203	0.0415052	0.0908763	0.0372727	0.084085	1.42861	IPR018389	TRAP transporter solute receptor DctP			PF03480	Bacterial extracellular solute-binding protein, family 7	Bacteria	Pseudomonadota	Alphaproteobacteria	Puniceispirillales	AAA536-G10	TMED54	80	1	6	181
Cells	12854965	-1.77049	0.469074	-2.6808	0.0189517	0.0454667	0.0157911	0.0395155	1.80159	IPR000531|IPR012910	TonB-dependent receptor-like, beta-barrel|TonB-dependent receptor, plug domain			PF00593|PF07715	TonB dependent receptor|TonB-dependent Receptor Plug Domain	Bacteria	Pseudomonadota	Gammaproteobacteria	Cellvibrionales	Porticoccaceae	HTCC2207	27	14	16	650
Cells	534511	-1.77924	1.23945	-3.06619	0.00906835	0.0271014	0.00585566	0.0204167	2.23242	IPR003029	S1 domain	TIGR00717	30S ribosomal protein S1	PF00575	S1 RNA binding domain	Bacteria	Pseudomonadota	Alphaproteobacteria	Rhodobacterales	Rhodobacteraceae	Amylibacter	27	11	13	559
Cells	15772825	-1.80667	1.77112	-3.11894	0.00707499	0.0222581	0.00562234	0.0197348	2.25008	IPR000531|IPR012910	TonB-dependent receptor-like, beta-barrel|TonB-dependent receptor, plug domain			PF00593|PF07715	TonB dependent receptor|TonB-dependent Receptor Plug Domain	Bacteria	Pseudomonadota	Gammaproteobacteria				19	7	8	917
Cells	10224813	-1.83233	1.71628	-2.43511	0.0320924	0.0751129	0.0326002	0.075974	1.48678	IPR000891|IPR013709	Pyruvate carboxyltransferase|2-isopropylmalate synthase LeuA, allosteric (dimerisation) domain	TIGR00973	2-isopropylmalate synthase	PF00682|PF08502	HMGL-like|LeuA allosteric (dimerisation) domain	Bacteria	Cyanobacteriota	Cyanobacteriia	Synechococcales	Cyanobiaceae	Prochlorococcus_A	36	8	11	546
Cells	14702974	-1.86666	0.346289	-2.41832	0.0363405	0.0760244	0.0353735	0.0755116	1.45132	IPR012910|-	TonB-dependent receptor, plug domain|-	TIGR04056	SusC/RagA family TonB-linked outer membrane protein	PF07715|PF13715	TonB-dependent Receptor Plug Domain|CarboxypepD_reg-like domain	Bacteria	Bacteroidota	Bacteroidia	Flavobacteriales	Flavobacteriaceae	Marisimplicoccus	35	6	11	1031
Cells	1763637	-1.8671	1.92632	-2.65992	0.0197188	0.0466648	0.0201484	0.0483377	1.69576	IPR000531|IPR012910	TonB-dependent receptor-like, beta-barrel|TonB-dependent receptor, plug domain			PF00593|PF07715	TonB dependent receptor|TonB-dependent Receptor Plug Domain	Bacteria	Pseudomonadota	Gammaproteobacteria	SAR86	AG-339-G14	AG-339-G14	55	4	13	860
Cells	5510047	-1.86983	-0.0989456	-2.61574	0.0231285	0.0578746	0.0206886	0.0537196	1.68427							Bacteria	Actinomycetota	Acidimicrobiia	Actinomarinales	Actinomarinaceae	Actinomarina	50	4	12	208
Cells	4536230	-1.88801	1.23806	-2.3054	0.038878	0.0861664	0.0342458	0.0781321	1.46539	IPR007210	ABC-type glycine betaine transport system, substrate-binding domain			PF04069	Substrate binding domain of ABC-type glycine betaine transport system	Bacteria	Pseudomonadota	Alphaproteobacteria	Pelagibacterales	Pelagibacteraceae	Pelagibacter	209	1	17	317
Cells	9021239	-1.92898	4.14932	-2.49043	0.0301479	0.0662493	0.0217254	0.0511819	1.66303	IPR000795|IPR005517|IPR041095|IPR000640|IPR004161	Translational (tr)-type GTP-binding domain|Translation elongation factor EFG/EF2, domain IV|Elongation Factor G, domain II|Elongation factor EFG, domain V-like|Translation elongation factor EFTu-like, domain 2	TIGR00484	elongation factor G	PF00009|PF03764|PF14492|PF00679|PF03144	Elongation factor Tu GTP binding domain|Elongation factor G, domain IV|Elongation Factor G, domain III|Elongation factor G C-terminus|Elongation factor Tu domain 2	Bacteria	Cyanobacteriota	Cyanobacteriia	Synechococcales	Cyanobiaceae		297	4	32	678
Cells	7070033	-1.94434	0.991157	-3.01878	0.0135308	0.0397146	0.0127204	0.0385464	1.8955	IPR000642|IPR003959|IPR041569|IPR011546	Peptidase M41|ATPase, AAA-type, core|AAA ATPase, AAA+ lid domain|Peptidase M41, FtsH extracellular	TIGR01241	ATP-dependent zinc metalloprotease FtsH	PF01434|PF00004|PF17862|PF06480	Peptidase family M41|ATPase family associated with various cellular activities (AAA)|AAA+ lid domain|FtsH Extracellular	Bacteria	Pseudomonadota	Alphaproteobacteria	TMED127	TMED127	SP4073	71	2	5	640
Cells	4522826	-1.94545	4.21063	-3.80498	0.0026646	0.0122817	0.00140372	0.00762217	2.85272	IPR002423	Chaperonin Cpn60/GroEL/TCP-1 family	TIGR02348	chaperonin GroEL	PF00118	TCP-1/cpn60 chaperonin family	Bacteria	Pseudomonadota	Alphaproteobacteria	Puniceispirillales	AAA536-G10	TMED54	533	1	41	540
Cells	10862370	-1.95189	0.906971	-2.57178	0.0222352	0.0514559	0.022746	0.0528719	1.64309	IPR011852	TRAP transporter solute receptor, TAXI family	TIGR02122	TAXI family TRAP transporter solute-binding subunit	PF16868	NMT1-like family	Bacteria	Pseudomonadota	Alphaproteobacteria	Puniceispirillales	AAA536-G10	AAA536-G10	43	5	5	318
Cells	15218795	-1.95516	0.344367	-2.12814	0.0508136	0.105889	0.0459792	0.0994689	1.33744	IPR002423	Chaperonin Cpn60/GroEL/TCP-1 family			PF00118	TCP-1/cpn60 chaperonin family	Bacteria	Cyanobacteriota	Cyanobacteriia	Synechococcales	Cyanobiaceae		326	3	23	354
Cells	8880598	-1.96778	4.4275	-2.20183	0.0464567	0.0930915	0.0422422	0.0869791	1.37425							Bacteria	Pseudomonadota	Alphaproteobacteria	Pelagibacterales	Pelagibacteraceae	Pelagibacter	140	4	19	487
Cells	16565742	-1.96781	0.748841	-4.04395	0.000987505	0.00576575	0.000748169	0.0046696	3.126	IPR000531|IPR012910	TonB-dependent receptor-like, beta-barrel|TonB-dependent receptor, plug domain	TIGR01782	TonB-dependent receptor	PF00593|PF07715	TonB dependent receptor|TonB-dependent Receptor Plug Domain	Bacteria	Pseudomonadota	Gammaproteobacteria	Xanthomonadales	Xanthomonadaceae	Stenotrophomonas	52	33	33	853
Cells	4794437	-1.97777	2.87203	-3.50753	0.00388984	0.0151316	0.00179482	0.00889637	2.74598	IPR011113|IPR000194|IPR011112	Rho termination factor, RNA-binding domain|ATPase, F1/V1/A1 complex, alpha/beta subunit, nucleotide-binding domain|Rho termination factor, N-terminal	TIGR00767	transcription termination factor Rho	PF07497|PF00006|PF07498	Rho termination factor, RNA-binding domain|ATP synthase alpha/beta family, nucleotide-binding domain|Rho termination factor, N-terminal domain	Bacteria	Pseudomonadota	Alphaproteobacteria	HIMB59	GCA-002718135	AG-337-I02	127	3	15	418
Cells	3483262	-2.02269	-0.733455	-3.32166	0.00716287	0.0249323	0.00506606	0.0196491	2.29533	-	-			PF13433	Periplasmic binding protein domain	Bacteria	Cyanobacteriota	Cyanobacteriia	Synechococcales	Cyanobiaceae	Prochlorococcus_A	243	1	11	188
Cells	15695949	-2.04724	3.39373	-3.35449	0.00600087	0.0223183	0.00496068	0.0193788	2.30446	IPR005064	Bordetella uptake gene			PF03401	Tripartite tricarboxylate transporter family receptor	Bacteria	Pseudomonadota	Alphaproteobacteria	Pelagibacterales	Pelagibacteraceae		52	10	11	303
Cells	10131270	-2.04732	0.121926	-3.01807	0.00868856	0.0262666	0.00828436	0.0270795	2.08174							Bacteria	Pseudomonadota	Gammaproteobacteria	Cellvibrionales	Halieaceae	Luminiphilus	34	6	12	604
Cells	776701	-2.04752	1.29568	-4.37351	0.00058035	0.00414645	0.000411025	0.00301603	3.38613	IPR000531	TonB-dependent receptor-like, beta-barrel	TIGR04056	SusC/RagA family TonB-linked outer membrane protein	PF00593	TonB dependent receptor	Bacteria	Bacteroidota	Bacteroidia	Flavobacteriales	Flavobacteriaceae	MS024-2A	81	4	16	863
Cells	11255071	-2.05398	1.79929	-2.25836	0.0393351	0.0816359	0.0391826	0.0819699	1.40691	IPR007120|IPR007645|IPR019462|IPR007642	DNA-directed RNA polymerase, subunit 2, hybrid-binding domain|RNA polymerase Rpb2, domain 3|DNA-directed RNA polymerase, beta subunit, external 1 domain|RNA polymerase Rpb2, domain 2	TIGR02013	DNA-directed RNA polymerase subunit beta	PF00562|PF04565|PF10385|PF04561	RNA polymerase Rpb2, domain 6|RNA polymerase Rpb2, domain 3|RNA polymerase beta subunit external 1 domain|RNA polymerase Rpb2, domain 2	Bacteria	Pseudomonadota	Alphaproteobacteria	Rhodobacterales	Rhodobacteraceae	Amylibacter	109	12	27	948
Cells	16281783	-2.05439	1.48893	-3.34828	0.00410459	0.01546	0.00349761	0.014634	2.45623	IPR028081	Leucine-binding protein domain			PF13458	Periplasmic binding protein	Bacteria	Pseudomonadota	Alphaproteobacteria	Puniceispirillales	AAA536-G10		28	9	9	433
Cells	14593371	-2.05707	1.74228	-4.75204	0.000277001	0.00214874	0.000188188	0.00157209	3.72541	IPR012910|-|IPR000531	TonB-dependent receptor, plug domain|-|TonB-dependent receptor-like, beta-barrel	TIGR04056	SusC/RagA family TonB-linked outer membrane protein	PF07715|PF13715|PF00593	TonB-dependent Receptor Plug Domain|CarboxypepD_reg-like domain|TonB dependent receptor	Bacteria	Bacteroidota	Bacteroidia	Flavobacteriales	Flavobacteriaceae	MS024-2A	52	12	20	1049
Cells	5977909	-2.05779	-0.581436	-2.81437	0.0146918	0.0374484	0.0123306	0.0343026	1.90902	IPR003379|IPR005479|IPR005481|IPR005482|IPR000891|IPR000089	Carboxylase, conserved domain|Carbamoyl-phosphate synthetase large subunit-like, ATP-binding domain|Biotin carboxylase-like, N-terminal domain|Biotin carboxylase, C-terminal|Pyruvate carboxyltransferase|Biotin/lipoyl attachment	TIGR01235	pyruvate carboxylase	PF02436|PF02786|PF00289|PF02785|PF00682|PF00364	Conserved carboxylase domain|Carbamoyl-phosphate synthase L chain, ATP binding domain|Biotin carboxylase, N-terminal domain|Biotin carboxylase C-terminal domain|HMGL-like|Biotin-requiring enzyme	Bacteria	Pseudomonadota	Alphaproteobacteria	Rhodobacterales	Rhodobacteraceae	Amylibacter	6	5	6	1148
Cells	8469774	-2.07855	-2.81937	-2.81638	0.0190026	0.0503338	0.0169669	0.0468389	1.7704							Bacteria	Cyanobacteriota	Cyanobacteriia	Synechococcales	Cyanobiaceae	Prochlorococcus_A	5	1	2	194
Cells	10028543	-2.09995	-0.506506	-2.66553	0.0198813	0.0514075	0.0192715	0.0507983	1.71508	IPR001107	Band 7 domain	TIGR01933	FtsH protease activity modulator HflK	PF01145	SPFH domain / Band 7 family	Bacteria	Pseudomonadota	Alphaproteobacteria	Rhodobacterales	Rhodobacteraceae	Planktomarina	13	6	6	394
Cells	11192990	-2.10534	0.554462	-2.53926	0.0247795	0.0570911	0.0239985	0.0552917	1.61982	IPR000866	Alkyl hydroperoxide reductase subunit C/ Thiol specific antioxidant	TIGR03137	alkyl hydroperoxide reductase subunit C (peroxiredoxin)	PF00578	AhpC/TSA family	Bacteria	Pseudomonadota	Gammaproteobacteria	Moraxellales	Moraxellaceae	Acinetobacter	26	3	7	187
Cells	4794437	-2.12403	3.02814	-2.71584	0.0192708	0.0505509	0.0168633	0.0468389	1.77306	IPR011113|IPR000194|IPR011112	Rho termination factor, RNA-binding domain|ATPase, F1/V1/A1 complex, alpha/beta subunit, nucleotide-binding domain|Rho termination factor, N-terminal	TIGR00767	transcription termination factor Rho	PF07497|PF00006|PF07498	Rho termination factor, RNA-binding domain|ATP synthase alpha/beta family, nucleotide-binding domain|Rho termination factor, N-terminal domain	Bacteria	Pseudomonadota	Alphaproteobacteria	HIMB59	GCA-002718135	AG-337-I02	127	3	15	418
Cells	11058899	-2.13058	0.346082	-2.89126	0.0118991	0.0325824	0.01147	0.0327803	1.94044	IPR005064	Bordetella uptake gene			PF03401	Tripartite tricarboxylate transporter family receptor	Bacteria	Pseudomonadota					14	5	6	325
Cells	5953752	-2.15494	2.62219	-3.22965	0.00683174	0.0244055	0.00481955	0.0191065	2.31699	IPR002423	Chaperonin Cpn60/GroEL/TCP-1 family	TIGR02348	chaperonin GroEL	PF00118	TCP-1/cpn60 chaperonin family	Bacteria	Pseudomonadota	Alphaproteobacteria	Rhodobacterales	Rhodobacteraceae		506	1	36	549
Cells	14407925	-2.15511	5.80023	-3.40408	0.00527506	0.0180531	0.00198879	0.00945579	2.70141	IPR004000	Actin family			PF00022	Actin	Bacteria	Pseudomonadota	Gammaproteobacteria	Enterobacterales	Enterobacteriaceae	Escherichia	160	2	15	351
Cells	189074	-2.16056	1.42053	-3.21863	0.00697615	0.0245334	0.00599954	0.0223134	2.22188	IPR014845	Protein GYD/TTHA1554			PF08734	GYD domain	Bacteria	Pseudomonadota	Alphaproteobacteria	Pelagibacterales	Pelagibacteraceae	Pelagibacter	49	1	7	108
Cells	6093082	-2.16066	2.40735	-2.26009	0.0433359	0.088534	0.0450778	0.0913786	1.34604	IPR002068	Alpha crystallin/Hsp20 domain			PF00011	Hsp20/alpha crystallin family	Bacteria	Pseudomonadota	Alphaproteobacteria	Puniceispirillales	AAA536-G10	AAA536-G10	43	5	8	155
Cells	1081270	-2.17599	5.06	-2.8837	0.0141792	0.0409538	0.0121363	0.0372316	1.91591	IPR002187	Nitrogen regulatory protein PII			PF00543	Nitrogen regulatory protein P-II	Bacteria	Pseudomonadota	Alphaproteobacteria	Rhodobacterales	Rhodobacteraceae	CACIJG01	66	3	10	112
Cells	14710829	-2.19357	0.727728	-2.64029	0.021699	0.102789	0.0154549	0.0876769	1.81093	IPR006665|IPR027385	OmpA-like domain|Outer membrane protein beta-barrel domain			PF00691|PF13505	OmpA family|Outer membrane protein beta-barrel domain	Bacteria	Pseudomonadota	Gammaproteobacteria	Moraxellales	Moraxellaceae	Acinetobacter	66	14	19	340
Cells	7473092	-2.20787	1.47519	-2.64442	0.0203078	0.0475688	0.0198236	0.0477776	1.70282	IPR002423	Chaperonin Cpn60/GroEL/TCP-1 family	TIGR02348	chaperonin GroEL	PF00118	TCP-1/cpn60 chaperonin family	Bacteria	Pseudomonadota	Alphaproteobacteria	Puniceispirillales	AAA536-G10	TMED54	449	4	38	559
Cells	3887396	-2.22672	3.57997	-3.14013	0.00693459	0.0245334	0.00593183	0.0222137	2.22681	IPR001280	Photosystem I PsaA/PsaB	TIGR01336	photosystem I core protein PsaB	PF00223	Photosystem I psaA/psaB protein	Bacteria	Cyanobacteriota	Cyanobacteriia	Synechococcales	Cyanobiaceae	Prochlorococcus_A	55	6	8	746
Cells	14266212	-2.22879	-1.37203	-2.4501	0.0323795	0.0694035	0.0332688	0.0718992	1.47796	IPR028364	Ribosomal protein uL1/ribosomal biogenesis protein	TIGR01169	50S ribosomal protein L1	PF00687	Ribosomal protein L1p/L10e family	Bacteria	Pseudomonadota	Gammaproteobacteria	Pseudomonadales			11	6	6	231
Cells	12854965	-2.23975	0.902379	-3.56748	0.00408002	0.0165332	0.00565074	0.021457	2.24789	IPR000531|IPR012910	TonB-dependent receptor-like, beta-barrel|TonB-dependent receptor, plug domain			PF00593|PF07715	TonB dependent receptor|TonB-dependent Receptor Plug Domain	Bacteria	Pseudomonadota	Gammaproteobacteria	Cellvibrionales	Porticoccaceae	HTCC2207	27	14	16	650
Cells	11248335	-2.24562	2.92548	-2.41749	0.0292302	0.069614	0.0267017	0.0650179	1.57346	IPR021026|IPR008638	Filamentous haemagglutinin family outer membrane protein, domain of unknown function DUF3739|Filamentous haemagglutinin FhaB/tRNA nuclease CdiA-like, TPS domain	TIGR01901	filamentous hemagglutinin family N-terminal domain	PF12545|PF05860	Filamentous haemagglutinin family outer membrane protein|TPS secretion domain	Bacteria	Pseudomonadota	Gammaproteobacteria	Xanthomonadales	Xanthomonadaceae	Stenotrophomonas	103	85	85	4131
Cells	4145719	-2.25174	1.00235	-2.61057	0.0325363	0.0755008	0.0380343	0.084642	1.41982	IPR000194|IPR000793|IPR004100	ATPase, F1/V1/A1 complex, alpha/beta subunit, nucleotide-binding domain|ATP synthase, alpha subunit, C-terminal|ATPase, F1/V1/A1 complex, alpha/beta subunit, N-terminal domain	TIGR00962	F0F1 ATP synthase subunit alpha	PF00006|PF00306|PF02874	ATP synthase alpha/beta family, nucleotide-binding domain|ATP synthase alpha/beta chain, C terminal domain|ATP synthase alpha/beta family, beta-barrel domain	Bacteria	Cyanobacteriota	Cyanobacteriia	Synechococcales	Cyanobiaceae		96	2	17	506
Cells	4898934	-2.26598	0.314381	-2.47082	0.0312133	0.068019	0.0340679	0.0733231	1.46765	IPR018389	TRAP transporter solute receptor DctP			PF03480	Bacterial extracellular solute-binding protein, family 7	Bacteria	Pseudomonadota	Alphaproteobacteria	Rhodobacterales	Rhodobacteraceae	CACIJG01	48	2	8	406
Cells	10934906	-2.27367	0.622596	-2.26748	0.0427625	0.0877051	0.0456474	0.0919413	1.34058	IPR007120|IPR007645|IPR019462|IPR007641|IPR007644	DNA-directed RNA polymerase, subunit 2, hybrid-binding domain|RNA polymerase Rpb2, domain 3|DNA-directed RNA polymerase, beta subunit, external 1 domain|RNA polymerase Rpb2, domain 7|RNA polymerase, beta subunit, protrusion	TIGR02013	DNA-directed RNA polymerase subunit beta	PF00562|PF04565|PF10385|PF04560|PF04563	RNA polymerase Rpb2, domain 6|RNA polymerase Rpb2, domain 3|RNA polymerase beta subunit external 1 domain|RNA polymerase Rpb2, domain 7|RNA polymerase beta subunit	Bacteria	Pseudomonadota	Gammaproteobacteria	SAR86	D2472		47	3	15	1353
Cells	4787526	-2.27499	1.0784	-3.90668	0.0015961	0.00810447	0.000922059	0.00574091	3.03524	IPR002423	Chaperonin Cpn60/GroEL/TCP-1 family	TIGR02348	chaperonin GroEL	PF00118	TCP-1/cpn60 chaperonin family	Bacteria	Pseudomonadota	Alphaproteobacteria				212	3	24	368
Cells	15595814	-2.27719	2.73821	-3.77827	0.00205455	0.00994934	0.00206836	0.00974553	2.68437	IPR000914	Solute-binding protein family 5 domain			PF00496	Bacterial extracellular solute-binding proteins, family 5 Middle	Bacteria	Actinomycetota	Acidimicrobiia	Actinomarinales	Actinomarinaceae	Actinomarina	51	5	10	622
Cells	10008635	-2.28267	3.48927	-2.72306	0.0199349	0.0469637	0.0203404	0.0485755	1.69164	IPR007210	ABC-type glycine betaine transport system, substrate-binding domain			PF04069	Substrate binding domain of ABC-type glycine betaine transport system	Bacteria	Pseudomonadota	Alphaproteobacteria	Pelagibacterales	Pelagibacteraceae	Pelagibacter	70	4	11	283
Cells	4300432	-2.28406	-0.543906	-2.801	0.021627	0.0546208	0.0320431	0.0749975	1.49427							Bacteria	Cyanobacteriota	Cyanobacteriia	Synechococcales	Cyanobiaceae	Prochlorococcus_A	20	2	7	418
Cells	11112989	-2.3027	2.04455	-2.81039	0.0240758	0.0594234	0.0292905	0.0699324	1.53327	IPR023798	Small ribosomal subunit protein uS7 domain	TIGR01029	30S ribosomal protein S7	PF00177	Ribosomal protein S7p/S5e	Bacteria	Cyanobacteriota	Cyanobacteriia				84	1	10	156
Cells	12890590	-2.33727	2.05628	-2.93184	0.0175593	0.0476735	0.0185735	0.0497511	1.73111	IPR012944|IPR033985	RagB/SusD domain|SusD-like, N-terminal			PF07980|PF14322	SusD family|Starch-binding associating with outer membrane	Bacteria	Bacteroidota	Bacteroidia	Flavobacteriales	Flavobacteriaceae	MED-G14	49	2	12	475
Cells	6962673	-2.34775	2.73037	-4.5775	0.000436426	0.00308447	0.000213459	0.00181089	3.67069	IPR006645	NusG-like, N-terminal	TIGR00922	transcription termination/antitermination protein NusG	PF02357	Transcription termination factor nusG	Bacteria	Cyanobacteriota	Cyanobacteriia	Synechococcales	Cyanobiaceae		107	7	12	186
Cells	8625387	-2.37326	-0.937898	-2.73994	0.0180239	0.0436411	0.0136957	0.0362295	1.86342	-	-	TIGR03407	urea ABC transporter substrate-binding protein	PF13433	Periplasmic binding protein domain	Bacteria	Cyanobacteriota	Cyanobacteriia	Synechococcales	Cyanobiaceae		212	1	14	431
Cells	7730360	-2.37381	1.3567	-3.1805	0.00583903	0.019451	0.00616741	0.0213613	2.2099	-	-	TIGR03407	urea ABC transporter substrate-binding protein	PF13433	Periplasmic binding protein domain	Bacteria	Pseudomonadota	Alphaproteobacteria	TMED109_A	TMED131		65	5	13	425
Cells	4460483	-2.39013	3.57111	-3.70878	0.00348877	0.0143517	0.00191973	0.00921119	2.71676	IPR011113|IPR000194|IPR011112	Rho termination factor, RNA-binding domain|ATPase, F1/V1/A1 complex, alpha/beta subunit, nucleotide-binding domain|Rho termination factor, N-terminal	TIGR00767	transcription termination factor Rho	PF07497|PF00006|PF07498	Rho termination factor, RNA-binding domain|ATP synthase alpha/beta family, nucleotide-binding domain|Rho termination factor, N-terminal domain	Bacteria	Pseudomonadota	Alphaproteobacteria	Pelagibacterales	Pelagibacteraceae	Pelagibacter	159	2	15	423
Cells	945221	-2.39704	-2.80363	-2.35501	0.0365037	0.0760615	0.0375566	0.079202	1.42531	IPR000194|IPR004100	ATPase, F1/V1/A1 complex, alpha/beta subunit, nucleotide-binding domain|ATPase, F1/V1/A1 complex, alpha/beta subunit, N-terminal domain	TIGR01039	F0F1 ATP synthase subunit beta	PF00006|PF02874	ATP synthase alpha/beta family, nucleotide-binding domain|ATP synthase alpha/beta family, beta-barrel domain	Bacteria	Pseudomonadota	Alphaproteobacteria	Hyphomonadales	Hyphomonadaceae	Hyphomonas	91	2	10	438
Cells	3868369	-2.40638	-0.0925941	-2.80907	0.0158613	0.0395023	0.0146839	0.0376456	1.83316	IPR018389	TRAP transporter solute receptor DctP			PF03480	Bacterial extracellular solute-binding protein, family 7	Bacteria	Pseudomonadota	Alphaproteobacteria				32	2	6	244
Cells	6520489	-2.4088	-0.295935	-3.29104	0.0099833	0.031517	0.0155766	0.0447518	1.80753	IPR002898	MotA/TolQ/ExbB proton channel			PF01618	MotA/TolQ/ExbB proton channel family	Bacteria	Pseudomonadota	Gammaproteobacteria	Cellvibrionales	Porticoccaceae	HTCC2207	16	1	7	454
Cells	12818601	-2.41916	1.65046	-2.78606	0.016551	0.0408311	0.017309	0.042701	1.76173							Bacteria	Pseudomonadota	Gammaproteobacteria	SAR86	D2472	SAR86A	45	5	11	513
Cells	7968078	-2.43659	-0.399789	-2.89002	0.0136541	0.0356778	0.0113432	0.0325961	1.94527	IPR008146|IPR008147	Glutamine synthetase, catalytic domain|Glutamine synthetase, N-terminal domain	TIGR00653	glutamine synthetase, type I	PF00120|PF03951	Glutamine synthetase, catalytic domain|Glutamine synthetase, beta-Grasp domain	Bacteria	Pseudomonadota	Alphaproteobacteria	Puniceispirillales	AAA536-G10		206	2	11	340
Cells	7473092	-2.461	0.251217	-3.62495	0.00367873	0.0153658	0.002339	0.0110442	2.63097	IPR002423	Chaperonin Cpn60/GroEL/TCP-1 family	TIGR02348	chaperonin GroEL	PF00118	TCP-1/cpn60 chaperonin family	Bacteria	Pseudomonadota	Alphaproteobacteria	Puniceispirillales	AAA536-G10	TMED54	449	4	38	559
Cells	10895633	-2.46716	0.154837	-2.64799	0.0191735	0.0457887	0.0197844	0.0477776	1.70368	IPR000531|IPR012910	TonB-dependent receptor-like, beta-barrel|TonB-dependent receptor, plug domain			PF00593|PF07715	TonB dependent receptor|TonB-dependent Receptor Plug Domain	Bacteria	Pseudomonadota	Gammaproteobacteria	SAR86	D2472	CAJQGY01	30	9	11	728
Cells	3893550	-2.47667	1.8663	-3.99006	0.00228756	0.010896	0.00185184	0.00939767	2.7324	IPR001433	Oxidoreductase FAD/NAD(P)-binding			PF00175	Oxidoreductase NAD-binding domain	Bacteria	Cyanobacteriota	Cyanobacteriia	Synechococcales	Cyanobiaceae	Prochlorococcus_A	65	2	14	375
Cells	13336766	-2.48182	1.2706	-3.26964	0.00700309	0.0245334	0.00834787	0.0285088	2.07842	IPR011262|IPR011260	DNA-directed RNA polymerase, insert domain|RNA polymerase, alpha subunit, C-terminal	TIGR02027	DNA-directed RNA polymerase subunit alpha	PF01000|PF03118	RNA polymerase Rpb3/RpoA insert domain|Bacterial RNA polymerase, alpha chain C terminal domain	Bacteria	Pseudomonadota	Gammaproteobacteria	Xanthomonadales	Xanthomonadaceae		18	11	13	332
Cells	13443476	-2.49101	0.498692	-3.52692	0.00389287	0.0158935	0.00297552	0.0130299	2.52644	IPR007210	ABC-type glycine betaine transport system, substrate-binding domain			PF04069	Substrate binding domain of ABC-type glycine betaine transport system	Bacteria	Pseudomonadota	Alphaproteobacteria	Pelagibacterales	Pelagibacteraceae	Pelagibacter	208	2	17	317
Cells	12696341	-2.49283	1.67065	-2.90053	0.0133906	0.0351924	0.0117897	0.0334471	1.9285	IPR002347	Short-chain dehydrogenase/reductase SDR	TIGR01830	3-oxoacyl-[acyl-carrier-protein] reductase	PF00106	short chain dehydrogenase	Bacteria	Cyanobacteriota	Cyanobacteriia				6	5	5	288
Cells	2135266	-2.49768	-2.27706	-5.70368	4.65552e-05	0.000743515	2.11134e-05	0.000409448	4.67544	IPR002423	Chaperonin Cpn60/GroEL/TCP-1 family	TIGR02348	chaperonin GroEL	PF00118	TCP-1/cpn60 chaperonin family	Bacteria	Cyanobacteriota	Cyanobacteriia	Synechococcales	Cyanobiaceae		333	2	23	505
Cells	12211162	-2.49934	1.44575	-4.094	0.00135208	0.00749165	0.00105172	0.00601139	2.9781	IPR012910|-	TonB-dependent receptor, plug domain|-	TIGR04056	SusC/RagA family TonB-linked outer membrane protein	PF07715|PF13715	TonB-dependent Receptor Plug Domain|CarboxypepD_reg-like domain	Bacteria	Bacteroidota	Bacteroidia	Flavobacteriales	Flavobacteriaceae	Hel1-33-131	53	8	27	1072
Cells	15115507	-2.50039	-0.613435	-2.38761	0.0349626	0.0794338	0.0340414	0.0781321	1.46799	IPR003439	ABC transporter-like, ATP-binding domain			PF00005	ABC transporter	Bacteria	Pseudomonadota	Alphaproteobacteria				36	2	4	275
Cells	2446960	-2.51459	4.1615	-3.80407	0.00266896	0.0122817	0.0020614	0.0101758	2.68584	IPR001638	Solute-binding protein family 3/N-terminal domain of MltF			PF00497	Bacterial extracellular solute-binding proteins, family 3	Bacteria	Pseudomonadota	Alphaproteobacteria	HIMB59	GCA-002718135		134	2	13	334
Cells	2671292	-2.52061	1.55435	-3.40337	0.00549097	0.0208503	0.00693514	0.0241923	2.15895	IPR000531	TonB-dependent receptor-like, beta-barrel			PF00593	TonB dependent receptor	Bacteria	Pseudomonadota	Gammaproteobacteria	SAR86	D2472	MED-G82	21	6	6	455
Cells	15066119	-2.52197	0.574186	-2.9063	0.0143781	0.0368614	0.0107198	0.03167	1.96981	IPR002423	Chaperonin Cpn60/GroEL/TCP-1 family	TIGR02348	chaperonin GroEL	PF00118	TCP-1/cpn60 chaperonin family	Bacteria	Pseudomonadota	Gammaproteobacteria	Cellvibrionales	Porticoccaceae		173	6	23	551
Cells	8343042	-2.54254	-0.387003	-4.3648	0.000590421	0.00416362	0.000540672	0.00371626	3.26707	IPR000531|IPR012910	TonB-dependent receptor-like, beta-barrel|TonB-dependent receptor, plug domain			PF00593|PF07715	TonB dependent receptor|TonB-dependent Receptor Plug Domain	Bacteria	Pseudomonadota	Gammaproteobacteria	SAR86	D2472	SCGC-AAA076-P13	36	8	16	1021
Cells	10766328	-2.54347	0.796235	-3.29402	0.00751568	0.0259937	0.00644634	0.0231812	2.19069	IPR001638	Solute-binding protein family 3/N-terminal domain of MltF			PF00497	Bacterial extracellular solute-binding proteins, family 3	Bacteria	Pseudomonadota	Alphaproteobacteria	Pelagibacterales	Pelagibacteraceae	Pelagibacter	128	2	13	346
Cells	12743455	-2.56561	2.35204	-4.40566	0.000931125	0.00574298	0.000765735	0.00472493	3.11592	IPR012910	TonB-dependent receptor, plug domain			PF07715	TonB-dependent Receptor Plug Domain	Bacteria	Pseudomonadota	Gammaproteobacteria	Cellvibrionales	Porticoccaceae	AAA300-D14	48	4	7	508
Cells	9168115	-2.58923	0.62012	-2.42454	0.0327106	0.0755484	0.0341639	0.0781321	1.46643	IPR033900	Porin domain, Gram-negative type			PF13609	Gram-negative porin	Bacteria	Pseudomonadota	Alphaproteobacteria	Rhodobacterales	Rhodobacteraceae	Tateyamaria	19	7	7	329
Cells	89640	-2.59644	1.82782	-3.10149	0.00922754	0.0274205	0.00990179	0.0299343	2.00429	IPR001135	NADH-quinone oxidoreductase, subunit D			PF00346	Respiratory-chain NADH dehydrogenase, 49 Kd subunit	Bacteria	Cyanobacteriota	Cyanobacteriia	Synechococcales	Cyanobiaceae	Prochlorococcus_A	58	13	13	395
Cells	6569572	-2.60597	0.272713	-2.67012	0.0219516	0.102789	0.0184752	0.095495	1.73341	IPR002423	Chaperonin Cpn60/GroEL/TCP-1 family	TIGR02348	chaperonin GroEL	PF00118	TCP-1/cpn60 chaperonin family	Bacteria	Pseudomonadota	Gammaproteobacteria	SAR86	TMED112	TMED112	270	1	19	547
Cells	11697093	-2.61038	2.88505	-2.28387	0.0404455	0.0892761	0.0377455	0.0843448	1.42314	IPR003439	ABC transporter-like, ATP-binding domain	TIGR03410	urea ABC transporter ATP-binding subunit UrtE	PF00005	ABC transporter	Bacteria	Cyanobacteriota	Cyanobacteriia	Synechococcales	Cyanobiaceae	Prochlorococcus_A	46	7	8	236
Cells	14418371	-2.61752	0.76286	-3.14715	0.00847936	0.0257832	0.00933021	0.0293473	2.03011	IPR012128	Phycobilisome, alpha/beta subunit			PF00502	Phycobilisome protein	Bacteria	Cyanobacteriota	Cyanobacteriia	Synechococcales	Cyanobiaceae	Parasynechococcus	62	3	15	164
Cells	12851940	-2.62002	0.549848	-3.55688	0.0035399	0.0143517	0.00353344	0.0146666	2.4518	IPR033900	Porin domain, Gram-negative type			PF13609	Gram-negative porin	Bacteria	Pseudomonadota	Alphaproteobacteria	MPNO01	UBA830	UBA830	35	3	7	374
Cells	9108181	-2.62524	1.53677	-4.74657	0.00041697	0.00314465	0.000319752	0.00240154	3.49519	IPR000531|IPR012910	TonB-dependent receptor-like, beta-barrel|TonB-dependent receptor, plug domain			PF00593|PF07715	TonB dependent receptor|TonB-dependent Receptor Plug Domain	Bacteria	Pseudomonadota	Gammaproteobacteria	Pseudomonadales			49	18	18	737
Cells	10000625	-2.62924	3.59035	-3.38746	0.00565188	0.0213123	0.0047331	0.0190376	2.32485	IPR001107	Band 7 domain	TIGR01932	protease modulator HflC	PF01145	SPFH domain / Band 7 family	Bacteria	Pseudomonadota	Alphaproteobacteria	Rhodobacterales	Rhodobacteraceae	CACIJG01	82	1	15	288
Cells	6081432	-2.63022	5.17762	-4.35122	0.00102243	0.00584398	0.000627323	0.0040919	3.20251	IPR002423	Chaperonin Cpn60/GroEL/TCP-1 family	TIGR02348	chaperonin GroEL	PF00118	TCP-1/cpn60 chaperonin family	Bacteria	Pseudomonadota	Alphaproteobacteria	Pelagibacterales	Pelagibacteraceae	Pelagibacter	235	4	26	553
Cells	7675697	-2.65454	1.76287	-2.87496	0.0133878	0.0395086	0.0122238	0.0372895	1.91279	IPR000531|IPR012910	TonB-dependent receptor-like, beta-barrel|TonB-dependent receptor, plug domain			PF00593|PF07715	TonB dependent receptor|TonB-dependent Receptor Plug Domain	Bacteria	Pseudomonadota	Alphaproteobacteria	Sphingomonadales	Sphingomonadaceae	Qipengyuania	44	14	25	842
Cells	11045915	-2.66994	-1.55992	-2.304	0.0441428	0.0894832	0.0438254	0.0895339	1.35827	IPR004000	Actin family			PF00022	Actin	Bacteria	Pseudomonadota	Gammaproteobacteria	Enterobacterales	Yersiniaceae	Yersinia	122	1	12	281
Cells	10481895	-2.69723	4.22957	-3.62708	0.00287226	0.0128896	0.00225591	0.0109372	2.64668	IPR015590	Aldehyde dehydrogenase domain			PF00171	Aldehyde dehydrogenase family	Bacteria	Pseudomonadota	Alphaproteobacteria	Pelagibacterales	Pelagibacteraceae		240	2	21	514
Cells	10636206	-2.70911	-1.51263	-3.0816	0.0132374	0.0349655	0.01436	0.0371795	1.84285	IPR012910	TonB-dependent receptor, plug domain			PF07715	TonB-dependent Receptor Plug Domain	Bacteria	Pseudomonadota	Gammaproteobacteria	Cellvibrionales	Halieaceae	Luminiphilus	17	2	3	257
Cells	13983002	-2.72838	1.78012	-3.80539	0.00266268	0.0122817	0.00334803	0.0144284	2.47521	IPR008146	Glutamine synthetase, catalytic domain	TIGR00653	glutamine synthetase, type I	PF00120	Glutamine synthetase, catalytic domain	Bacteria	SAR324	SAR324	SAR324	NAC60-12	JCVI-SCAAA005	18	5	5	358
Cells	6161085	-2.73461	-1.24321	-2.46972	0.0357996	0.0752201	0.038657	0.0811953	1.41277							Bacteria	Pseudomonadota	Gammaproteobacteria	SAR86	D2472	SAR86A	20	4	8	707
Cells	8922662	-2.73779	-0.991723	-3.00302	0.0102371	0.0295802	0.00953928	0.0293473	2.02048	IPR018389	TRAP transporter solute receptor DctP	NF037995	TRAP transporter substrate-binding protein DctP	PF03480	Bacterial extracellular solute-binding protein, family 7	Bacteria	Pseudomonadota	Alphaproteobacteria	Puniceispirillales	AAA536-G10	AAA536-G10	189	6	21	352
Cells	5530561	-2.74043	0.0764179	-2.84016	0.016646	0.0454544	0.0185994	0.0497511	1.7305							Bacteria	Pseudomonadota	Alphaproteobacteria	Puniceispirillales	AAA536-G10	TMED54	19	5	7	181
Cells	7929208	-2.74358	-0.718679	-2.76822	0.0188917	0.0503338	0.0207755	0.0537196	1.68245	IPR000531|IPR012910	TonB-dependent receptor-like, beta-barrel|TonB-dependent receptor, plug domain	TIGR01783	TonB-dependent siderophore receptor	PF00593|PF07715	TonB dependent receptor|TonB-dependent Receptor Plug Domain	Bacteria	Pseudomonadota	Gammaproteobacteria	Cellvibrionales	Halieaceae	Luminiphilus	26	2	10	680
Cells	3173345	-2.74732	-0.642517	-4.01804	0.00266393	0.0122817	0.00230445	0.0109765	2.63743	IPR000795|IPR004160|IPR004161	Translational (tr)-type GTP-binding domain|Translation elongation factor EFTu/EF1A, C-terminal|Translation elongation factor EFTu-like, domain 2	TIGR00485	elongation factor Tu	PF00009|PF03143|PF03144	Elongation factor Tu GTP binding domain|Elongation factor Tu C-terminal domain|Elongation factor Tu domain 2	Bacteria	Bacteroidota	Bacteroidia	Flavobacteriales			137	1	14	395
Cells	12852994	-2.76086	1.5278	-2.66172	0.0240318	0.110771	0.0196831	0.0984154	1.70591	IPR000531|IPR012910	TonB-dependent receptor-like, beta-barrel|TonB-dependent receptor, plug domain			PF00593|PF07715	TonB dependent receptor|TonB-dependent Receptor Plug Domain	Bacteria	Pseudomonadota	Gammaproteobacteria	GCA-002705445	GCA-002716945	CACLCV01	13	1	3	738
Cells	6722333	-2.76733	0.0521348	-3.6859	0.00329717	0.0142504	0.00268902	0.0120672	2.57041	IPR000642|IPR003959|IPR041569|IPR011546	Peptidase M41|ATPase, AAA-type, core|AAA ATPase, AAA+ lid domain|Peptidase M41, FtsH extracellular	TIGR01241	ATP-dependent zinc metalloprotease FtsH	PF01434|PF00004|PF17862|PF06480	Peptidase family M41|ATPase family associated with various cellular activities (AAA)|AAA+ lid domain|FtsH Extracellular	Bacteria	Cyanobacteriota	Cyanobacteriia	Synechococcales	Cyanobiaceae		69	11	17	625
Cells	5149635	-2.77355	1.83609	-2.34272	0.0358122	0.0752201	0.0396336	0.0822555	1.40194	IPR000531|IPR012910	TonB-dependent receptor-like, beta-barrel|TonB-dependent receptor, plug domain			PF00593|PF07715	TonB dependent receptor|TonB-dependent Receptor Plug Domain	Bacteria	Pseudomonadota	Gammaproteobacteria	Xanthomonadales	Xanthomonadaceae	Stenotrophomonas	58	31	31	931
Cells	5751049	-2.79055	-0.863071	-2.74196	0.0151832	0.0379944	0.0154361	0.038813	1.81146	IPR018389	TRAP transporter solute receptor DctP			PF03480	Bacterial extracellular solute-binding protein, family 7	Bacteria	Pseudomonadota	Alphaproteobacteria	Pelagibacterales	Pelagibacteraceae	Pelagibacter	151	4	17	301
Cells	9518822	-2.8054	0.829241	-4.31791	0.00108283	0.00606162	0.00149687	0.00781541	2.82481							Bacteria	Pseudomonadota	Alphaproteobacteria	Puniceispirillales	GCA-002684695	GCA-002684695	18	9	9	457
Cells	12653696	-2.80684	4.53313	-2.66432	0.0211697	0.0539679	0.0188461	0.050164	1.72478	IPR008146|IPR008147	Glutamine synthetase, catalytic domain|Glutamine synthetase, N-terminal domain	TIGR00653	glutamine synthetase, type I	PF00120|PF03951	Glutamine synthetase, catalytic domain|Glutamine synthetase, beta-Grasp domain	Bacteria	Pseudomonadota					149	2	15	469
Cells	4916073	-2.81437	3.78851	-5.62042	7.06621e-05	0.000935842	4.62946e-05	0.000644563	4.33447	IPR006059	Bacterial-type extracellular solute-binding protein			PF01547	Bacterial extracellular solute-binding protein	Bacteria	Pseudomonadota	Alphaproteobacteria	Pelagibacterales	Pelagibacteraceae		94	6	16	514
Cells	12558032	-2.82376	-1.94934	-3.3641	0.0106705	0.0327348	0.0152972	0.0444192	1.81539	IPR000642|IPR003959|IPR011546|IPR041569	Peptidase M41|ATPase, AAA-type, core|Peptidase M41, FtsH extracellular|AAA ATPase, AAA+ lid domain	TIGR01241	ATP-dependent zinc metalloprotease FtsH	PF01434|PF00004|PF06480|PF17862	Peptidase family M41|ATPase family associated with various cellular activities (AAA)|FtsH Extracellular|AAA+ lid domain	Bacteria	Cyanobacteriota	Cyanobacteriia	Synechococcales	Cyanobiaceae	Prochlorococcus_A	40	4	14	637
Cells	13070039	-2.83784	-0.0604752	-2.8695	0.0132218	0.0349655	0.0134934	0.0360055	1.86988	IPR002423	Chaperonin Cpn60/GroEL/TCP-1 family	TIGR02348	chaperonin GroEL	PF00118	TCP-1/cpn60 chaperonin family	Bacteria	Cyanobacteriota	Cyanobacteriia	Synechococcales	Cyanobiaceae	Synechococcus_C	29	5	17	390
Cells	3526957	-2.84631	-1.23529	-3.03814	0.0130998	0.03887	0.0118689	0.0368274	1.92559	-	-			PF13433	Periplasmic binding protein domain	Bacteria	Pseudomonadota	Alphaproteobacteria	Rhodobacterales	Rhodobacteraceae	CACIJG01	57	2	9	285
Cells	10037875	-2.89417	2.21779	-3.33588	0.0045413	0.0164735	0.0050509	0.0183446	2.29663	IPR000484	Photosynthetic reaction centre, L/M	TIGR01152	photosystem II D2 protein (photosystem q(a) protein)	PF00124	Photosynthetic reaction centre protein	Bacteria	Cyanobacteriota	Cyanobacteriia	Synechococcales	Cyanobiaceae		63	4	8	358
Cells	7189159	-2.905	-0.489936	-3.80213	0.00254792	0.0114876	0.00223336	0.010246	2.65104	IPR001107	Band 7 domain	TIGR01933	FtsH protease activity modulator HflK	PF01145	SPFH domain / Band 7 family	Bacteria	Pseudomonadota	Gammaproteobacteria	SAR86	D2472	CACNXK01	23	4	6	354
Cells	8486475	-2.92413	-0.82358	-4.24376	0.00150289	0.00807989	0.00128729	0.00710281	2.89032	IPR008146|IPR008147	Glutamine synthetase, catalytic domain|Glutamine synthetase, N-terminal domain			PF00120|PF03951	Glutamine synthetase, catalytic domain|Glutamine synthetase, beta-Grasp domain	Bacteria	Pseudomonadota	Gammaproteobacteria	Pseudomonadales			50	1	6	336
Cells	118027	-2.92957	0.0112656	-3.77523	0.00233647	0.0109343	0.00176379	0.00886982	2.75355	IPR001638	Solute-binding protein family 3/N-terminal domain of MltF			PF00497	Bacterial extracellular solute-binding proteins, family 3	Bacteria	Pseudomonadota	Alphaproteobacteria	Pelagibacterales	Pelagibacteraceae	Pelagibacter	220	2	19	223
Cells	8828421	-2.93547	0.56978	-3.73019	0.00336167	0.0139536	0.00270231	0.0119772	2.56826	IPR000531	TonB-dependent receptor-like, beta-barrel			PF00593	TonB dependent receptor	Bacteria	Pseudomonadota	Gammaproteobacteria	SAR86	AG-339-G14	AG-339-G14	26	2	5	748
Cells	11474605	-2.9453	1.05521	-3.73431	0.00252507	0.0114836	0.00238198	0.0108328	2.62306	IPR025997	Periplasmic binding protein			PF13407	Periplasmic binding protein domain	Bacteria	Pseudomonadota	Alphaproteobacteria	HIMB59	HIMB59	HIMB59	31	3	7	343
Cells	11541756	-2.94936	-1.23717	-2.99401	0.0203736	0.0475688	0.0393775	0.0820494	1.40475	IPR001107	Band 7 domain	TIGR01933	FtsH protease activity modulator HflK	PF01145	SPFH domain / Band 7 family	Bacteria	Pseudomonadota	Alphaproteobacteria	TMED127	TMED127		10	2	4	376
Cells	324815	-2.94936	5.54199	-3.42693	0.00455203	0.0381441	0.00362553	0.0351235	2.44063							Bacteria	Cyanobacteriota	Cyanobacteriia	Synechococcales	Cyanobiaceae	Synechococcus_C	78	10	10	193
Cells	8716249	-2.9861	4.2868	-3.42289	0.00529985	0.0202663	0.00436754	0.0176983	2.35976	IPR000795|IPR004160|IPR004161	Translational (tr)-type GTP-binding domain|Translation elongation factor EFTu/EF1A, C-terminal|Translation elongation factor EFTu-like, domain 2	TIGR00485	elongation factor Tu	PF00009|PF03143|PF03144	Elongation factor Tu GTP binding domain|Elongation factor Tu C-terminal domain|Elongation factor Tu domain 2	Bacteria	Pseudomonadota	Alphaproteobacteria	Rhodobacterales	Rhodobacteraceae	Amylibacter	148	11	20	391
Cells	12848363	-2.99042	0.661277	-3.41399	0.00668648	0.0217207	0.00770947	0.0256819	2.11298	IPR000531|IPR012910	TonB-dependent receptor-like, beta-barrel|TonB-dependent receptor, plug domain			PF00593|PF07715	TonB dependent receptor|TonB-dependent Receptor Plug Domain	Bacteria	Pseudomonadota	Gammaproteobacteria	SAR86	D2472	SCGC-AAA076-P13	41	6	14	847
Cells	7523551	-3.00452	1.32065	-2.93324	0.0119884	0.0359653	0.0105753	0.0339786	1.97571	IPR006665|IPR027385	OmpA-like domain|Outer membrane protein beta-barrel domain			PF00691|PF13505	OmpA family|Outer membrane protein beta-barrel domain	Bacteria	Pseudomonadota	Gammaproteobacteria	Moraxellales	Moraxellaceae	Acinetobacter	57	11	16	349
Cells	3778872	-3.01262	-0.368656	-3.67258	0.0033769	0.0144382	0.0028902	0.0127592	2.53907	IPR000531	TonB-dependent receptor-like, beta-barrel			PF00593	TonB dependent receptor	Bacteria	Pseudomonadota	Gammaproteobacteria	SAR86	AG-339-G14	AG-339-G14	50	2	9	418
Cells	10670999	-3.05704	1.8631	-3.44899	0.00394057	0.0151316	0.00430835	0.016328	2.36569	IPR008146|IPR008147	Glutamine synthetase, catalytic domain|Glutamine synthetase, N-terminal domain	TIGR00653	glutamine synthetase, type I	PF00120|PF03951	Glutamine synthetase, catalytic domain|Glutamine synthetase, beta-Grasp domain	Bacteria	Pseudomonadota	Alphaproteobacteria	HIMB59	HIMB59	HIMB59	38	4	11	471
Cells	14301186	-3.06978	1.70117	-2.98706	0.0114071	0.0315657	0.0129658	0.0351352	1.8872	IPR015590	Aldehyde dehydrogenase domain			PF00171	Aldehyde dehydrogenase family	Bacteria	Pseudomonadota	Alphaproteobacteria	Puniceispirillales	AAA536-G10		54	7	11	496
Cells	13125495	-3.0708	0.528514	-3.08303	0.00954866	0.0282144	0.0109981	0.0319556	1.95868							Bacteria	Pseudomonadota	Alphaproteobacteria	TMED127	TMED127	GCA-2711625	44	2	9	377
Cells	12503801	-3.07643	0.997664	-4.07871	0.00154929	0.00794389	0.0011775	0.00673857	2.92904	IPR002423	Chaperonin Cpn60/GroEL/TCP-1 family	TIGR02348	chaperonin GroEL	PF00118	TCP-1/cpn60 chaperonin family	Bacteria	Pseudomonadota	Alphaproteobacteria	Puniceispirillales	GCA-002684695	GCA-002684695	400	7	27	547
Cells	10686314	-3.0917	0.704347	-3.32839	0.00629256	0.023021	0.00533726	0.0204268	2.27268	IPR012128	Phycobilisome, alpha/beta subunit			PF00502	Phycobilisome protein	Bacteria	Cyanobacteriota	Cyanobacteriia	Synechococcales	Cyanobiaceae		62	4	9	178
Cells	3863301	-3.09559	-0.497362	-3.37042	0.00719237	0.0222581	0.00544798	0.0192861	2.26376	IPR020070|IPR020069	Large ribosomal subunit protein bL9, N-terminal|Large ribosomal subunit protein bL9, C-terminal	TIGR00158	50S ribosomal protein L9	PF01281|PF03948	Ribosomal protein L9, N-terminal domain|Ribosomal protein L9, C-terminal domain	Bacteria	Pseudomonadota	Alphaproteobacteria	Pelagibacterales	Pelagibacteraceae	Pelagibacter	5	2	3	152
Cells	13922100	-3.09637	2.58906	-3.31769	0.00641633	0.0232271	0.00695027	0.0241923	2.158							Bacteria	SAR324	SAR324	SAR324	NAC60-12	JCVI-SCAAA005	28	5	6	379
Cells	7395172	-3.12137	2.16402	-4.61727	0.000649663	0.00440959	0.000487122	0.00339112	3.31236	IPR015590	Aldehyde dehydrogenase domain			PF00171	Aldehyde dehydrogenase family	Bacteria	Pseudomonadota	Gammaproteobacteria	Moraxellales	Moraxellaceae	Acinetobacter	65	17	21	503
Cells	9050857	-3.12152	-0.730222	-2.95253	0.0151184	0.0429806	0.0137878	0.040689	1.8605	IPR007081	RNA polymerase Rpb1, domain 5	TIGR02388	DNA-directed RNA polymerase subunit beta''	PF04998	RNA polymerase Rpb1, domain 5	Bacteria	Cyanobacteriota	Cyanobacteriia	Synechococcales	Cyanobiaceae	Prochlorococcus_A	76	1	14	494
Cells	9168115	-3.12485	1.39693	-3.10651	0.0112635	0.0676173	0.00872276	0.061267	2.05935	IPR033900	Porin domain, Gram-negative type			PF13609	Gram-negative porin	Bacteria	Pseudomonadota	Alphaproteobacteria	Rhodobacterales	Rhodobacteraceae	Tateyamaria	19	7	7	329
Cells	9057597	-3.13101	1.41823	-4.24625	0.000970714	0.0169266	0.000616031	0.0165208	3.2104	-	-	TIGR03407	urea ABC transporter substrate-binding protein	PF13433	Periplasmic binding protein domain	Bacteria	Pseudomonadota	Alphaproteobacteria	Puniceispirillales	AAA536-G10	TMED54	109	8	19	424
Cells	9208353	-3.13602	-0.127361	-4.08002	0.00184618	0.00910899	0.00144417	0.0077866	2.84038	IPR000642|IPR003959|IPR041569|IPR011546	Peptidase M41|ATPase, AAA-type, core|AAA ATPase, AAA+ lid domain|Peptidase M41, FtsH extracellular	TIGR01241	ATP-dependent zinc metalloprotease FtsH	PF01434|PF00004|PF17862|PF06480	Peptidase family M41|ATPase family associated with various cellular activities (AAA)|AAA+ lid domain|FtsH Extracellular	Bacteria	Pseudomonadota	Gammaproteobacteria	SAR86	AG-339-G14	AG-339-G14	23	3	5	624
Cells	1854940	-3.16138	0.803513	-3.32064	0.00953484	0.0306356	0.00886269	0.0300778	2.05243	IPR006059	Bacterial-type extracellular solute-binding protein			PF01547	Bacterial extracellular solute-binding protein	Bacteria	Pseudomonadota	Alphaproteobacteria	Rhodobacterales	Rhodobacteraceae		5	1	4	447
Cells	6326856	-3.16151	-2.01509	-3.29645	0.0110636	0.030778	0.0118888	0.0334471	1.92486	IPR000194|IPR004100	ATPase, F1/V1/A1 complex, alpha/beta subunit, nucleotide-binding domain|ATPase, F1/V1/A1 complex, alpha/beta subunit, N-terminal domain	TIGR01039	F0F1 ATP synthase subunit beta	PF00006|PF02874	ATP synthase alpha/beta family, nucleotide-binding domain|ATP synthase alpha/beta family, beta-barrel domain	Bacteria	Pseudomonadota	Gammaproteobacteria				119	1	9	443
Cells	1414858	-3.23872	2.01712	-3.04572	0.0105415	0.0327348	0.00922841	0.0305674	2.03487	IPR018389	TRAP transporter solute receptor DctP	NF037995	TRAP transporter substrate-binding protein DctP	PF03480	Bacterial extracellular solute-binding protein, family 7	Bacteria	Pseudomonadota	Alphaproteobacteria	Puniceispirillales	Puniceispirillaceae	UBA3439	69	3	9	372
Cells	7337823	-3.24496	-2.06466	-3.7287	0.00589862	0.0195252	0.00721375	0.0246588	2.14184							Bacteria	Pseudomonadota	Gammaproteobacteria	Pseudomonadales	HTCC2089	UBA4421	23	5	11	566
Cells	6425895	-3.27118	0.808888	-3.88067	0.00259341	0.0115928	0.0027672	0.0120653	2.55796	IPR012910|IPR000531|-	TonB-dependent receptor, plug domain|TonB-dependent receptor-like, beta-barrel|-	TIGR04056	SusC/RagA family TonB-linked outer membrane protein	PF07715|PF00593|PF13715	TonB-dependent Receptor Plug Domain|TonB dependent receptor|CarboxypepD_reg-like domain	Bacteria	Bacteroidota	Bacteroidia	Flavobacteriales	Flavobacteriaceae	SCGC-AAA160-P02	72	15	28	1031
Cells	4326422	-3.27647	-1.67836	-2.9702	0.01283	0.0344107	0.0139021	0.0365367	1.85692	IPR006665	OmpA-like domain			PF00691	OmpA family	Bacteria	Pseudomonadota	Gammaproteobacteria	Cellvibrionales	Porticoccaceae	HTCC2207	11	2	4	162
Cells	3504925	-3.27925	-0.0380553	-3.18683	0.0166582	0.0454544	0.0265045	0.0648286	1.57668							Bacteria	Pseudomonadota	Alphaproteobacteria	TMED127	TMED127		96	2	15	389
Cells	1802030	-3.29668	-0.703399	-3.13989	0.0106078	0.0299886	0.0122422	0.0342388	1.91214							Bacteria	Cyanobacteriota	Cyanobacteriia	Synechococcales	Cyanobiaceae	Prochlorococcus_A	12	5	5	366
Cells	6165072	-3.29786	2.92885	-3.85328	0.00494417	0.0173544	0.00424435	0.0162194	2.37219	IPR001247|IPR003029|IPR015847|IPR015848|IPR004088	Exoribonuclease, phosphorolytic domain 1|S1 domain|Exoribonuclease, phosphorolytic domain 2|Polyribonucleotide nucleotidyltransferase, RNA-binding domain|K Homology domain, type 1	TIGR03591	polyribonucleotide nucleotidyltransferase	PF01138|PF00575|PF03725|PF03726|PF00013	3' exoribonuclease family, domain 1|S1 RNA binding domain|3' exoribonuclease family, domain 2|Polyribonucleotide nucleotidyltransferase, RNA binding domain|KH domain	Bacteria	Cyanobacteriota	Cyanobacteriia	Synechococcales	Cyanobiaceae	Prochlorococcus_A	212	1	23	589
Cells	14285696	-3.31202	-0.878656	-3.21356	0.00939919	0.0630173	0.010092	0.0676625	1.99602	IPR000531|IPR012910	TonB-dependent receptor-like, beta-barrel|TonB-dependent receptor, plug domain			PF00593|PF07715	TonB dependent receptor|TonB-dependent Receptor Plug Domain	Bacteria	Pseudomonadota	Gammaproteobacteria	SAR86	D2472	CACNXK01	92	1	17	1012
Cells	521581	-3.31322	1.22952	-5.25216	8.02292e-05	0.000932442	6.31368e-05	0.000786203	4.19972	IPR002423	Chaperonin Cpn60/GroEL/TCP-1 family	TIGR02348	chaperonin GroEL	PF00118	TCP-1/cpn60 chaperonin family	Bacteria	Pseudomonadota	Alphaproteobacteria	Pelagibacterales	Pelagibacteraceae	Pelagibacter	122	5	17	554
Cells	12653696	-3.33877	4.58014	-3.45121	0.00392327	0.0151316	0.00387153	0.0153123	2.41212	IPR008146|IPR008147	Glutamine synthetase, catalytic domain|Glutamine synthetase, N-terminal domain	TIGR00653	glutamine synthetase, type I	PF00120|PF03951	Glutamine synthetase, catalytic domain|Glutamine synthetase, beta-Grasp domain	Bacteria	Pseudomonadota					149	2	15	469
Cells	3709482	-3.39362	2.24984	-3.1072	0.00942042	0.0304481	0.00824149	0.0283236	2.08399	IPR000194|IPR000793|IPR004100	ATPase, F1/V1/A1 complex, alpha/beta subunit, nucleotide-binding domain|ATP synthase, alpha subunit, C-terminal|ATPase, F1/V1/A1 complex, alpha/beta subunit, N-terminal domain	TIGR00962	F0F1 ATP synthase subunit alpha	PF00006|PF00306|PF02874	ATP synthase alpha/beta family, nucleotide-binding domain|ATP synthase alpha/beta chain, C terminal domain|ATP synthase alpha/beta family, beta-barrel domain	Bacteria	Pseudomonadota	Gammaproteobacteria	Xanthomonadales	Xanthomonadaceae	Stenotrophomonas	71	13	17	515
Cells	14464999	-3.40148	1.12668	-5.15473	0.000267591	0.00210582	0.000225772	0.00182362	3.64633	IPR012910	TonB-dependent receptor, plug domain			PF07715	TonB-dependent Receptor Plug Domain	Bacteria	Pseudomonadota	Gammaproteobacteria	SAR86	D2472	CACNXK01	45	12	15	972
Cells	1455150	-3.40152	-0.182347	-3.24934	0.0088161	0.026499	0.0108393	0.03167	1.965	IPR018389	TRAP transporter solute receptor DctP			PF03480	Bacterial extracellular solute-binding protein, family 7	Bacteria	Pseudomonadota	Alphaproteobacteria	Pelagibacterales	Pelagibacteraceae	Pelagibacter	45	3	7	152
Cells	6017863	-3.40618	1.32345	-4.30801	0.00219527	0.0106431	0.0022962	0.0109765	2.63899	IPR005835	Nucleotidyl transferase domain	TIGR02091	glucose-1-phosphate adenylyltransferase	PF00483	Nucleotidyl transferase	Bacteria	Cyanobacteriota	Cyanobacteriia	Synechococcales	Cyanobiaceae	Prochlorococcus_A	49	2	12	398
Cells	14965606	-3.40621	-1.19506	-3.83865	0.00504711	0.0175976	0.00951663	0.0293473	2.02152	-	-			PF13620	Carboxypeptidase regulatory-like domain	Bacteria	Marinisomatota	Marinisomatia	Marinisomatales	Marinisomataceae	Marinisoma	54	2	4	503
Cells	12893207	-3.42319	-2.10396	-3.87484	0.00479648	0.0169497	0.00881912	0.0281244	2.05457	IPR024370	PBP domain			PF12849	PBP superfamily domain	Bacteria	Pseudomonadota	Alphaproteobacteria	Pelagibacterales	AG-422-B15	AG-422-B15	60	4	16	351
Cells	8607261	-3.42718	-3.29525	-3.3442	0.0103087	0.0296232	0.0131833	0.0355407	1.87997	IPR012910|IPR000531	TonB-dependent receptor, plug domain|TonB-dependent receptor-like, beta-barrel			PF07715|PF00593	TonB-dependent Receptor Plug Domain|TonB dependent receptor	Bacteria	Pseudomonadota	Gammaproteobacteria	SAR86	AG-339-G14	MEDG-81	29	1	3	930
Cells	10086708	-3.43004	5.0149	-4.32144	0.00100806	0.00579356	0.000666363	0.00440853	3.17629	IPR001734	Sodium/solute symporter	TIGR03648	VC_2705 family sodium/solute symporter	PF00474	Sodium:solute symporter family	Bacteria	Pseudomonadota	Alphaproteobacteria	Pelagibacterales	Pelagibacteraceae		130	1	10	603
Cells	4777095	-3.47286	-1.56998	-3.25029	0.0106369	0.0327348	0.00997799	0.0324434	2.00096	IPR008146|IPR008147	Glutamine synthetase, catalytic domain|Glutamine synthetase, N-terminal domain	TIGR00653	glutamine synthetase, type I	PF00120|PF03951	Glutamine synthetase, catalytic domain|Glutamine synthetase, beta-Grasp domain	Bacteria	Pseudomonadota	Alphaproteobacteria	Rhodobacterales	Rhodobacteraceae	LGRT01	120	1	11	468
Cells	6916681	-3.49243	1.58312	-5.40467	0.000179596	0.0016529	0.000129976	0.00126036	3.88614	IPR007120|IPR007645|IPR007641|IPR019462|IPR007642	DNA-directed RNA polymerase, subunit 2, hybrid-binding domain|RNA polymerase Rpb2, domain 3|RNA polymerase Rpb2, domain 7|DNA-directed RNA polymerase, beta subunit, external 1 domain|RNA polymerase Rpb2, domain 2	TIGR02013	DNA-directed RNA polymerase subunit beta	PF00562|PF04565|PF04560|PF10385|PF04561	RNA polymerase Rpb2, domain 6|RNA polymerase Rpb2, domain 3|RNA polymerase Rpb2, domain 7|RNA polymerase beta subunit external 1 domain|RNA polymerase Rpb2, domain 2	Bacteria	Pseudomonadota	Alphaproteobacteria	Pelagibacterales	Pelagibacteraceae		80	4	11	1360
Cells	6081432	-3.49344	4.26658	-5.61917	4.98207e-05	0.000651405	3.4238e-05	0.000497401	4.46549	IPR002423	Chaperonin Cpn60/GroEL/TCP-1 family	TIGR02348	chaperonin GroEL	PF00118	TCP-1/cpn60 chaperonin family	Bacteria	Pseudomonadota	Alphaproteobacteria	Pelagibacterales	Pelagibacteraceae	Pelagibacter	235	4	26	553
Cells	5535513	-3.53374	-1.03747	-2.55291	0.0269848	0.0610955	0.0302223	0.0672607	1.51967	IPR004000	Actin family			PF00022	Actin	Bacteria	Pseudomonadota	Gammaproteobacteria	Enterobacterales	Enterobacteriaceae	Escherichia	81	2	7	272
Cells	9371673	-3.54262	4.0303	-5.12337	0.000216639	0.00189734	0.000126748	0.00126036	3.89706	-	-	TIGR03407	urea ABC transporter substrate-binding protein	PF13433	Periplasmic binding protein domain	Bacteria	Cyanobacteriota	Cyanobacteriia	Synechococcales	Cyanobiaceae	Prochlorococcus_A	684	1	31	411
Cells	11255071	-3.5461	1.76494	-6.81139	9.87362e-06	0.000256098	6.12726e-06	0.000184839	5.21273	IPR007120|IPR007645|IPR019462|IPR007642	DNA-directed RNA polymerase, subunit 2, hybrid-binding domain|RNA polymerase Rpb2, domain 3|DNA-directed RNA polymerase, beta subunit, external 1 domain|RNA polymerase Rpb2, domain 2	TIGR02013	DNA-directed RNA polymerase subunit beta	PF00562|PF04565|PF10385|PF04561	RNA polymerase Rpb2, domain 6|RNA polymerase Rpb2, domain 3|RNA polymerase beta subunit external 1 domain|RNA polymerase Rpb2, domain 2	Bacteria	Pseudomonadota	Alphaproteobacteria	Rhodobacterales	Rhodobacteraceae	Amylibacter	109	12	27	948
Cells	10452783	-3.54633	-1.41034	-3.53338	0.00972718	0.0284208	0.0153429	0.0387648	1.81409	IPR006665	OmpA-like domain	TIGR02802	peptidoglycan-associated lipoprotein Pal	PF00691	OmpA family	Bacteria	Pseudomonadota	Gammaproteobacteria	Moraxellales	Moraxellaceae	Acinetobacter	6	2	4	189
Cells	616208	-3.56158	0.0466742	-3.33411	0.00764408	0.0233792	0.00742154	0.0252043	2.12951	IPR000531|IPR012910|-	TonB-dependent receptor-like, beta-barrel|TonB-dependent receptor, plug domain|-	TIGR04056	SusC/RagA family TonB-linked outer membrane protein	PF00593|PF07715|PF13715	TonB dependent receptor|TonB-dependent Receptor Plug Domain|CarboxypepD_reg-like domain	Bacteria	Bacteroidota	Bacteroidia	Flavobacteriales	Flavobacteriaceae		6	1	5	1085
Cells	12893207	-3.56244	-0.662215	-3.64324	0.00483856	0.0189017	0.00424369	0.0173257	2.37226	IPR024370	PBP domain			PF12849	PBP superfamily domain	Bacteria	Pseudomonadota	Alphaproteobacteria	Pelagibacterales	AG-422-B15	AG-422-B15	60	4	16	351
Cells	4424909	-3.56454	0.21546	-4.84801	0.000348932	0.00266859	0.000254898	0.00200593	3.59363	IPR018389	TRAP transporter solute receptor DctP			PF03480	Bacterial extracellular solute-binding protein, family 7	Bacteria	Pseudomonadota	Alphaproteobacteria	Pelagibacterales	Pelagibacteraceae		161	1	12	181
Cells	7389976	-3.56465	0.220885	-3.55761	0.00353494	0.0143517	0.00369403	0.0150478	2.4325	IPR000531|-|IPR012910	TonB-dependent receptor-like, beta-barrel|-|TonB-dependent receptor, plug domain			PF00593|PF13715|PF07715	TonB dependent receptor|CarboxypepD_reg-like domain|TonB-dependent Receptor Plug Domain	Bacteria	Bacteroidota	Bacteroidia	Flavobacteriales	Flavobacteriaceae	Hel1-33-131	23	11	13	943
Cells	3202501	-3.57207	0.55184	-5.44844	0.000230491	0.00195557	0.00017802	0.00153278	3.74953	IPR012910|-	TonB-dependent receptor, plug domain|-	TIGR04056	SusC/RagA family TonB-linked outer membrane protein	PF07715|PF13715	TonB-dependent Receptor Plug Domain|CarboxypepD_reg-like domain	Bacteria	Bacteroidota	Bacteroidia	Cytophagales	MED-G16	MED-G16	79	3	14	1071
Cells	1052875	-3.58341	-1.97301	-5.24172	0.000434192	0.00322968	0.000274657	0.00210054	3.56121	IPR018389	TRAP transporter solute receptor DctP			PF03480	Bacterial extracellular solute-binding protein, family 7	Bacteria	Pseudomonadota	Alphaproteobacteria	Pelagibacterales	Pelagibacteraceae		347	1	12	383
Cells	7523551	-3.58423	1.92584	-3.62498	0.00278071	0.0120704	0.00328851	0.0138701	2.483	IPR006665|IPR027385	OmpA-like domain|Outer membrane protein beta-barrel domain			PF00691|PF13505	OmpA family|Outer membrane protein beta-barrel domain	Bacteria	Pseudomonadota	Gammaproteobacteria	Moraxellales	Moraxellaceae	Acinetobacter	57	11	16	349
Cells	1933634	-3.59165	0.480776	-3.89642	0.00252428	0.0114836	0.00277863	0.0120653	2.55617	IPR001247|IPR003029|IPR015848|IPR004088|IPR015847	Exoribonuclease, phosphorolytic domain 1|S1 domain|Polyribonucleotide nucleotidyltransferase, RNA-binding domain|K Homology domain, type 1|Exoribonuclease, phosphorolytic domain 2	TIGR03591	polyribonucleotide nucleotidyltransferase	PF01138|PF00575|PF03726|PF00013|PF03725	3' exoribonuclease family, domain 1|S1 RNA binding domain|Polyribonucleotide nucleotidyltransferase, RNA binding domain|KH domain|3' exoribonuclease family, domain 2	Bacteria	Pseudomonadota	Alphaproteobacteria	Rhodobacterales	Rhodobacteraceae	MED-G52	36	5	11	710
Cells	9420924	-3.59784	-0.939143	-3.76593	0.00605803	0.0223776	0.00683103	0.0241923	2.16551	IPR012910|-	TonB-dependent receptor, plug domain|-	TIGR04056	SusC/RagA family TonB-linked outer membrane protein	PF07715|PF13715	TonB-dependent Receptor Plug Domain|CarboxypepD_reg-like domain	Bacteria	Bacteroidota	Bacteroidia	Flavobacteriales	Flavobacteriaceae	MS024-2A	55	1	12	558
Cells	14487418	-3.62644	1.85027	-4.18768	0.00164798	0.00861664	0.00143281	0.00770314	2.84381							Bacteria	Pseudomonadota	Alphaproteobacteria	Pelagibacterales	Pelagibacteraceae	Pelagibacter	48	2	8	226
Cells	12156509	-3.63082	0.107763	-3.51832	0.00445875	0.0176723	0.00406253	0.0167118	2.3912	IPR001107	Band 7 domain	TIGR01933	FtsH protease activity modulator HflK	PF01145	SPFH domain / Band 7 family	Bacteria	Pseudomonadota	Gammaproteobacteria	SAR86	D2472	SAR86A	41	3	11	354
Cells	12696341	-3.63536	2.09356	-4.65126	0.000613502	0.00427092	0.000472521	0.00333219	3.32558	IPR002347	Short-chain dehydrogenase/reductase SDR	TIGR01830	3-oxoacyl-[acyl-carrier-protein] reductase	PF00106	short chain dehydrogenase	Bacteria	Cyanobacteriota	Cyanobacteriia				6	5	5	288
Cells	7378366	-3.63549	-0.1246	-3.7748	0.00312641	0.0318032	0.00226435	0.0267193	2.64506	IPR001638	Solute-binding protein family 3/N-terminal domain of MltF			PF00497	Bacterial extracellular solute-binding proteins, family 3	Bacteria	Pseudomonadota	Alphaproteobacteria	Pelagibacterales	Pelagibacteraceae		386	3	24	350
Cells	8357799	-3.64277	-2.14792	-5.39362	0.000165367	0.00143104	0.000128021	0.00126331	3.89272							Bacteria	Pseudomonadota	Gammaproteobacteria	SAR86	TMED112	TMED112	23	3	7	705
Cells	5371203	-3.66561	3.52203	-4.64348	0.0019096	0.00942647	0.00245527	0.0114932	2.6099	IPR004000	Actin family			PF00022	Actin	Bacteria	Pseudomonadota	Gammaproteobacteria	Alteromonadales	Pseudoalteromonadaceae	Pseudoalteromonas	93	1	5	392
Cells	8497783	-3.67651	-0.526954	-2.92829	0.011061	0.030778	0.0124656	0.0344948	1.90429	IPR000531|IPR012910	TonB-dependent receptor-like, beta-barrel|TonB-dependent receptor, plug domain			PF00593|PF07715	TonB dependent receptor|TonB-dependent Receptor Plug Domain	Bacteria	Pseudomonadota	Gammaproteobacteria	SAR86	D2472	SAR86A	12	7	8	1037
Cells	10355246	-3.6995	1.64277	-2.7011	0.0197964	0.0514075	0.0176972	0.0480478	1.7521	IPR002423	Chaperonin Cpn60/GroEL/TCP-1 family			PF00118	TCP-1/cpn60 chaperonin family	Bacteria	Pseudomonadota	Alphaproteobacteria	Pelagibacterales	Pelagibacteraceae		153	2	17	347
Cells	11248335	-3.70485	1.17146	-3.69419	0.00273474	0.0288125	0.00282325	0.029745	2.54925	IPR021026|IPR008638	Filamentous haemagglutinin family outer membrane protein, domain of unknown function DUF3739|Filamentous haemagglutinin FhaB/tRNA nuclease CdiA-like, TPS domain	TIGR01901	filamentous hemagglutinin family N-terminal domain	PF12545|PF05860	Filamentous haemagglutinin family outer membrane protein|TPS secretion domain	Bacteria	Pseudomonadota	Gammaproteobacteria	Xanthomonadales	Xanthomonadaceae	Stenotrophomonas	103	85	85	4131
Cells	46201	-3.72221	2.81065	-4.32274	0.00166236	0.00861664	0.00147687	0.00781541	2.83066	IPR012910|-	TonB-dependent receptor, plug domain|-	TIGR04056	SusC/RagA family TonB-linked outer membrane protein	PF07715|PF13715	TonB-dependent Receptor Plug Domain|CarboxypepD_reg-like domain	Bacteria	Bacteroidota	Rhodothermia	Balneolales	Balneolaceae	UBA1275	51	8	18	991
Cells	4460483	-3.73085	1.97849	-5.71927	0.000155554	0.0015554	0.000110238	0.00119719	3.95767	IPR011113|IPR000194|IPR011112	Rho termination factor, RNA-binding domain|ATPase, F1/V1/A1 complex, alpha/beta subunit, nucleotide-binding domain|Rho termination factor, N-terminal	TIGR00767	transcription termination factor Rho	PF07497|PF00006|PF07498	Rho termination factor, RNA-binding domain|ATP synthase alpha/beta family, nucleotide-binding domain|Rho termination factor, N-terminal domain	Bacteria	Pseudomonadota	Alphaproteobacteria	Pelagibacterales	Pelagibacteraceae	Pelagibacter	159	2	15	423
Cells	374340	-3.75688	1.80022	-5.46808	0.000110131	0.00111299	0.00011288	0.00115757	3.94738	IPR001107	Band 7 domain	TIGR01933	FtsH protease activity modulator HflK	PF01145	SPFH domain / Band 7 family	Bacteria	Pseudomonadota	Gammaproteobacteria	SAR86	D2472	CAJQGY01	39	7	14	356
Cells	8883197	-3.76458	3.96382	-6.44707	1.12709e-05	0.00019649	7.88984e-06	0.000147371	5.10293	IPR007081|IPR007083	RNA polymerase Rpb1, domain 5|RNA polymerase Rpb1, domain 4	TIGR02388	DNA-directed RNA polymerase subunit beta''	PF04998|PF05000	RNA polymerase Rpb1, domain 5|RNA polymerase Rpb1, domain 4	Bacteria	Cyanobacteriota	Cyanobacteriia	Synechococcales	Cyanobiaceae	Prochlorococcus_A	344	2	50	1320
Cells	4980133	-3.76587	1.38709	-5.21778	0.000241784	0.00198923	0.000222199	0.00182362	3.65326	IPR000795|IPR005517|IPR041095|IPR000640|IPR004161	Translational (tr)-type GTP-binding domain|Translation elongation factor EFG/EF2, domain IV|Elongation Factor G, domain II|Elongation factor EFG, domain V-like|Translation elongation factor EFTu-like, domain 2	TIGR00484	elongation factor G	PF00009|PF03764|PF14492|PF00679|PF03144	Elongation factor Tu GTP binding domain|Elongation factor G, domain IV|Elongation Factor G, domain III|Elongation factor G C-terminus|Elongation factor Tu domain 2	Bacteria	Pseudomonadota	Gammaproteobacteria	Xanthomonadales	Xanthomonadaceae		39	19	22	713
Cells	8207216	-3.76921	1.27251	-3.32736	0.00898161	0.061618	0.0167833	0.0918258	1.77512	IPR008146|IPR008147	Glutamine synthetase, catalytic domain|Glutamine synthetase, N-terminal domain	TIGR00653	glutamine synthetase, type I	PF00120|PF03951	Glutamine synthetase, catalytic domain|Glutamine synthetase, beta-Grasp domain	Bacteria	Pseudomonadota	Alphaproteobacteria	Pelagibacterales	Pelagibacteraceae	Pelagibacter	216	1	15	468
Cells	5751049	-3.7858	-1.04274	-3.38903	0.00700039	0.0529516	0.00900656	0.0617892	2.04544	IPR018389	TRAP transporter solute receptor DctP			PF03480	Bacterial extracellular solute-binding protein, family 7	Bacteria	Pseudomonadota	Alphaproteobacteria	Pelagibacterales	Pelagibacteraceae	Pelagibacter	151	4	17	301
Cells	15294819	-3.80054	3.79516	-3.4653	0.00535705	0.0427116	0.00547272	0.0437443	2.2618							Bacteria	Cyanobacteriota	Cyanobacteriia	Synechococcales	Cyanobiaceae	Prochlorococcus_A	29	4	6	313
Cells	14710829	-3.83252	2.26072	-3.63672	0.00245334	0.0113549	0.00288025	0.0123473	2.54057	IPR006665|IPR027385	OmpA-like domain|Outer membrane protein beta-barrel domain			PF00691|PF13505	OmpA family|Outer membrane protein beta-barrel domain	Bacteria	Pseudomonadota	Gammaproteobacteria	Moraxellales	Moraxellaceae	Acinetobacter	66	14	19	340
Cells	5069223	-3.84647	2.78435	-6.75165	1.08476e-05	0.000256098	6.648e-06	0.000187924	5.17731	IPR005064	Bordetella uptake gene			PF03401	Tripartite tricarboxylate transporter family receptor	Bacteria	Pseudomonadota	Alphaproteobacteria	HIMB59	HIMB59	HIMB59	156	3	11	325
Cells	5397465	-3.8466	2.13926	-5.79345	4.75804e-05	0.000638066	3.41008e-05	0.000497401	4.46724	IPR008146|IPR008147	Glutamine synthetase, catalytic domain|Glutamine synthetase, N-terminal domain	TIGR00653	glutamine synthetase, type I	PF00120|PF03951	Glutamine synthetase, catalytic domain|Glutamine synthetase, beta-Grasp domain	Bacteria	Pseudomonadota	Alphaproteobacteria	Pelagibacterales	Pelagibacteraceae		222	3	17	411
Cells	4965926	-3.85665	-0.762941	-4.01035	0.0018515	0.00930895	0.00152733	0.00789849	2.81607	-	-			PF13433	Periplasmic binding protein domain	Bacteria	Pseudomonadota	Alphaproteobacteria	HIMB59	GCA-002718135	AG-337-I02	84	11	15	356
Cells	11697093	-3.85669	0.694031	-5.1662	0.000184924	0.00153516	0.000214676	0.00181089	3.66822	IPR003439	ABC transporter-like, ATP-binding domain	TIGR03410	urea ABC transporter ATP-binding subunit UrtE	PF00005	ABC transporter	Bacteria	Cyanobacteriota	Cyanobacteriia	Synechococcales	Cyanobiaceae	Prochlorococcus_A	46	7	8	236
Cells	3877779	-3.87195	1.17847	-3.16262	0.0102072	0.0295802	0.0128228	0.0349287	1.89202	IPR000914	Solute-binding protein family 5 domain			PF00496	Bacterial extracellular solute-binding proteins, family 5 Middle	Bacteria	Pseudomonadota	Alphaproteobacteria	Rhodobacterales	Rhodobacteraceae	CACIJG01	61	7	15	565
Cells	12953918	-3.87195	0.962401	-2.99676	0.0151769	0.0379944	0.0178221	0.0435558	1.74904	IPR010752	Protein of unknown function DUF1329			PF07044	Protein of unknown function (DUF1329)	Bacteria	Pseudomonadota	Alphaproteobacteria	Parvibaculales	RS24	UBA8337	8	4	6	441
Cells	16357554	-3.87972	1.85952	-5.55654	0.000104532	0.00121393	7.75942e-05	0.000936304	4.11017	IPR007080|IPR007081|IPR000722|IPR007066|IPR007083	RNA polymerase Rpb1, domain 1|RNA polymerase Rpb1, domain 5|RNA polymerase, alpha subunit|RNA polymerase Rpb1, domain 3|RNA polymerase Rpb1, domain 4	TIGR02386	DNA-directed RNA polymerase subunit beta'	PF04997|PF04998|PF00623|PF04983|PF05000	RNA polymerase Rpb1, domain 1|RNA polymerase Rpb1, domain 5|RNA polymerase Rpb1, domain 2|RNA polymerase Rpb1, domain 3|RNA polymerase Rpb1, domain 4	Bacteria	Pseudomonadota	Gammaproteobacteria	Cellvibrionales	Porticoccaceae		52	10	24	1408
Cells	3268258	-3.88015	1.82269	-2.99188	0.0123774	0.0676173	0.0144779	0.0854195	1.8393	IPR002423	Chaperonin Cpn60/GroEL/TCP-1 family	TIGR02348	chaperonin GroEL	PF00118	TCP-1/cpn60 chaperonin family	Bacteria	Pseudomonadota	Gammaproteobacteria	Xanthomonadales	Xanthomonadaceae	Stenotrophomonas	114	17	23	534
Cells	374340	-3.89246	2.09149	-6.62654	2.89916e-05	0.000512798	2.72592e-05	0.000477475	4.56449	IPR001107	Band 7 domain	TIGR01933	FtsH protease activity modulator HflK	PF01145	SPFH domain / Band 7 family	Bacteria	Pseudomonadota	Gammaproteobacteria	SAR86	D2472	CAJQGY01	39	7	14	356
Cells	8883197	-3.90537	4.65804	-4.04791	0.00195993	0.0231272	0.00152822	0.0214678	2.81581	IPR007081|IPR007083	RNA polymerase Rpb1, domain 5|RNA polymerase Rpb1, domain 4	TIGR02388	DNA-directed RNA polymerase subunit beta''	PF04998|PF05000	RNA polymerase Rpb1, domain 5|RNA polymerase Rpb1, domain 4	Bacteria	Cyanobacteriota	Cyanobacteriia	Synechococcales	Cyanobiaceae	Prochlorococcus_A	344	2	50	1320
Cells	6240505	-3.92926	0.881664	-6.36642	6.33343e-05	0.000878645	7.60925e-05	0.000936304	4.11866	IPR001404|-	Heat shock protein Hsp90 family|-			PF00183|PF13589	Hsp90 protein|Histidine kinase-, DNA gyrase B-, and HSP90-like ATPase	Bacteria	Bacteroidota	Bacteroidia	Flavobacteriales	Flavobacteriaceae	Hel1-33-131	35	4	11	563
Cells	3389177	-3.93424	1.9817	-4.91453	0.000287578	0.00221182	0.000351579	0.00266487	3.45398	IPR000277	Cys/Met metabolism, pyridoxal phosphate-dependent enzyme	TIGR01326	O-acetylhomoserine aminocarboxypropyltransferase/cysteine synthase	PF01053	Cys/Met metabolism PLP-dependent enzyme	Bacteria	Pseudomonadota	Gammaproteobacteria	SAR86	AG-339-G14	AG-339-G14	52	10	13	432
Cells	15254870	-3.94092	-3.15766	-4.98038	0.000566003	0.00374708	0.000703906	0.00454497	3.15249	IPR008146	Glutamine synthetase, catalytic domain			PF00120	Glutamine synthetase, catalytic domain	Bacteria	Pseudomonadota	Gammaproteobacteria				41	1	5	323
Cells	11248335	-3.96051	2.13398	-4.67526	0.000256487	0.00200213	0.000274093	0.00217198	3.5621	IPR021026|IPR008638	Filamentous haemagglutinin family outer membrane protein, domain of unknown function DUF3739|Filamentous haemagglutinin FhaB/tRNA nuclease CdiA-like, TPS domain	TIGR01901	filamentous hemagglutinin family N-terminal domain	PF12545|PF05860	Filamentous haemagglutinin family outer membrane protein|TPS secretion domain	Bacteria	Pseudomonadota	Gammaproteobacteria	Xanthomonadales	Xanthomonadaceae	Stenotrophomonas	103	85	85	4131
Cells	863492	-3.98691	-4.06897	-5.81448	8.49573e-05	0.000945376	8.35941e-05	0.000911445	4.07782	IPR001247|IPR015847|IPR015848	Exoribonuclease, phosphorolytic domain 1|Exoribonuclease, phosphorolytic domain 2|Polyribonucleotide nucleotidyltransferase, RNA-binding domain			PF01138|PF03725|PF03726	3' exoribonuclease family, domain 1|3' exoribonuclease family, domain 2|Polyribonucleotide nucleotidyltransferase, RNA binding domain	Bacteria	Cyanobacteriota	Cyanobacteriia	Synechococcales	Cyanobiaceae	Prochlorococcus_A	10	2	6	445
Cells	9254393	-3.98903	-0.997092	-4.33713	0.000816703	0.0049096	0.000840216	0.00529438	3.07561	IPR002423	Chaperonin Cpn60/GroEL/TCP-1 family	TIGR02348	chaperonin GroEL	PF00118	TCP-1/cpn60 chaperonin family	Bacteria	Bacteroidota	Bacteroidia	Flavobacteriales	Flavobacteriaceae	Flavicella	100	6	16	546
Cells	12549400	-3.99168	0.493463	-3.60818	0.00415577	0.01546	0.00424868	0.0162194	2.37175	IPR002423	Chaperonin Cpn60/GroEL/TCP-1 family	TIGR02348	chaperonin GroEL	PF00118	TCP-1/cpn60 chaperonin family	Bacteria	Pseudomonadota	Gammaproteobacteria	Pseudomonadales	HTCC2089		189	3	17	545
Cells	15244007	-4.00162	0.842553	-3.1309	0.00963822	0.028319	0.00998367	0.0300084	2.00071	IPR002423	Chaperonin Cpn60/GroEL/TCP-1 family	TIGR02348	chaperonin GroEL	PF00118	TCP-1/cpn60 chaperonin family	Bacteria	Pseudomonadota	Alphaproteobacteria	Rhodobacterales	Rhodobacteraceae		264	5	28	553
Cells	8207216	-4.00794	2.08898	-5.46525	0.000224868	0.00193815	0.00014983	0.00134487	3.8244	IPR008146|IPR008147	Glutamine synthetase, catalytic domain|Glutamine synthetase, N-terminal domain	TIGR00653	glutamine synthetase, type I	PF00120|PF03951	Glutamine synthetase, catalytic domain|Glutamine synthetase, beta-Grasp domain	Bacteria	Pseudomonadota	Alphaproteobacteria	Pelagibacterales	Pelagibacteraceae	Pelagibacter	216	1	15	468
Cells	10481895	-4.05417	4.53311	-5.97516	0.000140874	0.0012703	7.84826e-05	0.000892313	4.10523	IPR015590	Aldehyde dehydrogenase domain			PF00171	Aldehyde dehydrogenase family	Bacteria	Pseudomonadota	Alphaproteobacteria	Pelagibacterales	Pelagibacteraceae		240	2	21	514
Cells	15070533	-4.0543	3.13615	-2.88211	0.0129068	0.03444	0.0150222	0.0381388	1.82327							Bacteria	Pseudomonadota	Alphaproteobacteria	TMED127	TMED127	GCA-2711625	65	5	10	431
Cells	10642671	-4.05943	-1.34789	-4.20701	0.0018392	0.00910899	0.00217622	0.0100722	2.6623							Bacteria	Pseudomonadota	Alphaproteobacteria	Puniceispirillales	AAA536-G10	TMED54	16	1	4	386
Cells	8894510	-4.08018	2.49883	-3.3412	0.00878726	0.061618	0.0171201	0.0918258	1.76649	IPR007120|IPR007642|IPR007645|IPR007641|IPR019462	DNA-directed RNA polymerase, subunit 2, hybrid-binding domain|RNA polymerase Rpb2, domain 2|RNA polymerase Rpb2, domain 3|RNA polymerase Rpb2, domain 7|DNA-directed RNA polymerase, beta subunit, external 1 domain	TIGR02013	DNA-directed RNA polymerase subunit beta	PF00562|PF04561|PF04565|PF04560|PF10385	RNA polymerase Rpb2, domain 6|RNA polymerase Rpb2, domain 2|RNA polymerase Rpb2, domain 3|RNA polymerase Rpb2, domain 7|RNA polymerase beta subunit external 1 domain	Bacteria	Cyanobacteriota	Cyanobacteriia	Synechococcales	Cyanobiaceae		160	1	30	1116
Cells	4980130	-4.14193	1.42695	-8.17645	3.23204e-07	2.95821e-05	1.94979e-07	1.76456e-05	6.71001	IPR007080|IPR007081|IPR007066|IPR000722|IPR007083	RNA polymerase Rpb1, domain 1|RNA polymerase Rpb1, domain 5|RNA polymerase Rpb1, domain 3|RNA polymerase, alpha subunit|RNA polymerase Rpb1, domain 4	TIGR02386	DNA-directed RNA polymerase subunit beta'	PF04997|PF04998|PF04983|PF00623|PF05000	RNA polymerase Rpb1, domain 1|RNA polymerase Rpb1, domain 5|RNA polymerase Rpb1, domain 3|RNA polymerase Rpb1, domain 2|RNA polymerase Rpb1, domain 4	Bacteria	Pseudomonadota	Gammaproteobacteria	Xanthomonadales	Xanthomonadaceae		93	30	42	1407
Cells	4787526	-4.14333	2.07697	-5.22311	0.000142317	0.00145808	0.000103653	0.00114864	3.98442	IPR002423	Chaperonin Cpn60/GroEL/TCP-1 family	TIGR02348	chaperonin GroEL	PF00118	TCP-1/cpn60 chaperonin family	Bacteria	Pseudomonadota	Alphaproteobacteria				212	3	24	368
Cells	7378366	-4.23158	-0.386829	-5.28178	0.000520321	0.00353413	0.000528674	0.00378332	3.27681	IPR001638	Solute-binding protein family 3/N-terminal domain of MltF			PF00497	Bacterial extracellular solute-binding proteins, family 3	Bacteria	Pseudomonadota	Alphaproteobacteria	Pelagibacterales	Pelagibacteraceae		386	3	24	350
Cells	10173566	-4.28265	-0.221796	-5.16105	0.000203124	0.00183827	0.000133718	0.00126482	3.87381	IPR001638	Solute-binding protein family 3/N-terminal domain of MltF			PF00497	Bacterial extracellular solute-binding proteins, family 3	Bacteria	Pseudomonadota	Alphaproteobacteria	Pelagibacterales	Pelagibacteraceae	Pelagibacter	566	3	30	346
Cells	5549064	-4.30117	2.40185	-3.55341	0.00459154	0.0381441	0.00548657	0.0437443	2.2607	IPR007049	Carbohydrate-selective porin OprB	NF033921	iron uptake porin	PF04966	Carbohydrate-selective porin, OprB family	Bacteria	Cyanobacteriota	Cyanobacteriia	Synechococcales	Cyanobiaceae	Parasynechococcus	54	5	15	407
Cells	6500623	-4.30916	2.85937	-6.51956	5.16256e-05	0.000800935	3.1632e-05	0.000520491	4.49987	IPR008146|IPR008147	Glutamine synthetase, catalytic domain|Glutamine synthetase, N-terminal domain	TIGR00653	glutamine synthetase, type I	PF00120|PF03951	Glutamine synthetase, catalytic domain|Glutamine synthetase, beta-Grasp domain	Bacteria	Pseudomonadota	Alphaproteobacteria	Pelagibacterales	Pelagibacteraceae		203	1	16	468
Cells	3119327	-4.34358	0.865159	-4.78357	0.000632551	0.00434779	0.000558759	0.00379257	3.25278	IPR018389	TRAP transporter solute receptor DctP	NF037995	TRAP transporter substrate-binding protein DctP	PF03480	Bacterial extracellular solute-binding protein, family 7	Bacteria	Pseudomonadota	Alphaproteobacteria				42	5	10	380
Cells	11474605	-4.38243	-0.618591	-4.23189	0.0011866	0.0184234	0.00130611	0.0192652	2.88402	IPR025997	Periplasmic binding protein			PF13407	Periplasmic binding protein domain	Bacteria	Pseudomonadota	Alphaproteobacteria	HIMB59	HIMB59	HIMB59	31	3	7	343
Cells	9958841	-4.38956	-2.93098	-4.4608	0.00340845	0.0144593	0.00612911	0.0224872	2.2126	IPR003008|IPR024757	Tubulin/FtsZ, GTPase domain|Cell division protein FtsZ, C-terminal	TIGR00065	cell division protein FtsZ	PF00091|PF12327	Tubulin/FtsZ family, GTPase domain|FtsZ family, C-terminal domain	Bacteria	Cyanobacteriota	Cyanobacteriia	Synechococcales	Cyanobiaceae		111	4	10	379
Cells	521581	-4.40181	1.44793	-4.5988	0.000785788	0.0160953	0.000789953	0.0178514	3.1024	IPR002423	Chaperonin Cpn60/GroEL/TCP-1 family	TIGR02348	chaperonin GroEL	PF00118	TCP-1/cpn60 chaperonin family	Bacteria	Pseudomonadota	Alphaproteobacteria	Pelagibacterales	Pelagibacteraceae	Pelagibacter	122	5	17	554
Cells	10433989	-4.4284	-1.57332	-3.6059	0.00703463	0.0222581	0.00949846	0.0293473	2.02235	IPR000531	TonB-dependent receptor-like, beta-barrel			PF00593	TonB dependent receptor	Bacteria	Pseudomonadota	Alphaproteobacteria	Parvibaculales	RS24	UBA7378	28	1	16	386
Cells	4659505	-4.44012	-1.38917	-5.87052	0.00011066	0.00111299	0.000135323	0.00131062	3.86863	IPR006665	OmpA-like domain	TIGR02802	peptidoglycan-associated lipoprotein Pal	PF00691	OmpA family	Bacteria	Pseudomonadota	Alphaproteobacteria	Pelagibacterales	Pelagibacteraceae	Pelagibacter_A	44	2	6	158
Cells	14616706	-4.44249	-1.20188	-3.55413	0.00456723	0.0164735	0.00545764	0.0192861	2.263	IPR002423	Chaperonin Cpn60/GroEL/TCP-1 family	TIGR02348	chaperonin GroEL	PF00118	TCP-1/cpn60 chaperonin family	Bacteria	Bacteroidota	Bacteroidia	Flavobacteriales	Flavobacteriaceae	MS024-2A	77	3	18	543
Cells	189074	-4.48182	0.138289	-3.90839	0.00140944	0.00744585	0.00173445	0.00886982	2.76084	IPR014845	Protein GYD/TTHA1554			PF08734	GYD domain	Bacteria	Pseudomonadota	Alphaproteobacteria	Pelagibacterales	Pelagibacteraceae	Pelagibacter	49	1	7	108
Cells	8996534	-4.50771	-0.124738	-4.11301	0.00123754	0.006742	0.00142361	0.00775569	2.84661	IPR003423	Outer membrane efflux protein	TIGR01844	TolC family outer membrane protein	PF02321	Outer membrane efflux protein	Bacteria	Pseudomonadota	Gammaproteobacteria	Xanthomonadales	Xanthomonadaceae	Stenotrophomonas	31	21	21	452
Cells	3908431	-4.54677	2.48567	-5.9968	0.000105073	0.00121393	6.75676e-05	0.000873552	4.17026	IPR000795|IPR004160|IPR004161	Translational (tr)-type GTP-binding domain|Translation elongation factor EFTu/EF1A, C-terminal|Translation elongation factor EFTu-like, domain 2	TIGR00485	elongation factor Tu	PF00009|PF03143|PF03144	Elongation factor Tu GTP binding domain|Elongation factor Tu C-terminal domain|Elongation factor Tu domain 2	Bacteria	Pseudomonadota	Alphaproteobacteria	Puniceispirillales	AAA536-G10		235	2	15	379
Cells	6569572	-4.59878	1.07781	-6.91356	1.945e-05	0.000406205	1.02512e-05	0.000253018	4.98923	IPR002423	Chaperonin Cpn60/GroEL/TCP-1 family	TIGR02348	chaperonin GroEL	PF00118	TCP-1/cpn60 chaperonin family	Bacteria	Pseudomonadota	Gammaproteobacteria	SAR86	TMED112	TMED112	270	1	19	547
Cells	11957433	-4.63744	3.35742	-6.19613	4.74462e-05	0.000638066	5.94605e-05	0.000758483	4.22577							Bacteria	Pseudomonadota	Alphaproteobacteria	Puniceispirillales	Puniceispirillaceae	UBA4588	55	4	7	194
Cells	4278152	-4.6399	4.54154	-4.74325	0.00062251	0.0149003	0.000447307	0.0146617	3.34939	IPR002423	Chaperonin Cpn60/GroEL/TCP-1 family	TIGR02348	chaperonin GroEL	PF00118	TCP-1/cpn60 chaperonin family	Bacteria	Pseudomonadota	Alphaproteobacteria	Puniceispirillales	Puniceispirillaceae		449	3	38	545
Cells	1604088	-4.64353	0.164883	-5.23056	0.00023688	0.00197886	0.000180659	0.00153278	3.74314			TIGR03075	PQQ-dependent dehydrogenase, methanol/ethanol family			Bacteria	Pseudomonadota	Alphaproteobacteria	TMED127	TMED127		109	2	18	610
Cells	16274250	-4.66471	2.95431	-6.72335	3.95152e-05	0.000650204	2.84448e-05	0.000482673	4.546	IPR000484	Photosynthetic reaction centre, L/M	TIGR01151	photosystem II q(b) protein	PF00124	Photosynthetic reaction centre protein	Bacteria	Cyanobacteriota					66	1	5	419
Cells	10984292	-4.68125	1.10269	-2.74973	0.0288251	0.0641512	0.0441162	0.0897773	1.3554	IPR006665	OmpA-like domain			PF00691	OmpA family	Bacteria	Pseudomonadota	Gammaproteobacteria	Moraxellales	Moraxellaceae	Acinetobacter	11	6	6	216
Cells	1814557	-4.68781	3.52349	-7.11806	1.25986e-05	0.00021255	6.04763e-06	0.00012165	5.21842	IPR001734	Sodium/solute symporter	TIGR03648	VC_2705 family sodium/solute symporter	PF00474	Sodium:solute symporter family	Bacteria	Pseudomonadota	Alphaproteobacteria	Pelagibacterales	Pelagibacteraceae		114	3	10	468
Cells	2207617	-4.70338	-1.52045	-3.04707	0.0139939	0.0361899	0.0176587	0.0433591	1.75304	IPR001107	Band 7 domain	TIGR01933	FtsH protease activity modulator HflK	PF01145	SPFH domain / Band 7 family	Bacteria	Pseudomonadota	Alphaproteobacteria	TMED127	TMED127		16	1	4	368
Cells	12988409	-4.70391	-1.65993	-4.18465	0.00190533	0.00931296	0.00267655	0.0119644	2.57243	IPR002423	Chaperonin Cpn60/GroEL/TCP-1 family	TIGR02348	chaperonin GroEL	PF00118	TCP-1/cpn60 chaperonin family	Bacteria	Bacteroidota	Bacteroidia	Flavobacteriales	Flavobacteriaceae	Arcticimaribacter	59	1	13	546
Cells	15887013	-4.71149	1.67225	-9.22269	2.63457e-07	1.37788e-05	1.51828e-07	8.1866e-06	6.81865	IPR000194|IPR004100	ATPase, F1/V1/A1 complex, alpha/beta subunit, nucleotide-binding domain|ATPase, F1/V1/A1 complex, alpha/beta subunit, N-terminal domain	TIGR01039	F0F1 ATP synthase subunit beta	PF00006|PF02874	ATP synthase alpha/beta family, nucleotide-binding domain|ATP synthase alpha/beta family, beta-barrel domain	Bacteria	Pseudomonadota					96	5	17	465
Cells	11192990	-4.71328	-2.16959	-3.62491	0.0040535	0.0373682	0.00473132	0.0410512	2.32502	IPR000866	Alkyl hydroperoxide reductase subunit C/ Thiol specific antioxidant	TIGR03137	alkyl hydroperoxide reductase subunit C (peroxiredoxin)	PF00578	AhpC/TSA family	Bacteria	Pseudomonadota	Gammaproteobacteria	Moraxellales	Moraxellaceae	Acinetobacter	26	3	7	187
Cells	6500623	-4.71634	1.47516	-5.42402	0.000432111	0.00308447	0.000347635	0.00266487	3.45888	IPR008146|IPR008147	Glutamine synthetase, catalytic domain|Glutamine synthetase, N-terminal domain	TIGR00653	glutamine synthetase, type I	PF00120|PF03951	Glutamine synthetase, catalytic domain|Glutamine synthetase, beta-Grasp domain	Bacteria	Pseudomonadota	Alphaproteobacteria	Pelagibacterales	Pelagibacteraceae		203	1	16	468
Cells	6359946	-4.72491	-0.598934	-6.49234	5.35236e-05	0.000807314	6.16041e-05	0.000815878	4.21039	IPR012944	RagB/SusD domain			PF07980	SusD family	Bacteria	Bacteroidota	Bacteroidia	Flavobacteriales	Flavobacteriaceae	MS024-2A	33	2	8	207
Cells	14507618	-4.74758	0.222544	-7.70177	4.1327e-06	0.000187005	2.30393e-06	0.000104253	5.63753	IPR002423	Chaperonin Cpn60/GroEL/TCP-1 family	TIGR02348	chaperonin GroEL	PF00118	TCP-1/cpn60 chaperonin family	Bacteria	Pseudomonadota	Alphaproteobacteria	Rhodobacterales	Rhodobacteraceae	Amylibacter	197	10	28	549
Cells	16376163	-4.74929	-3.59464	-4.14602	0.0013813	0.019404	0.00179726	0.0220914	2.74539	IPR018389	TRAP transporter solute receptor DctP	NF037995	TRAP transporter substrate-binding protein DctP	PF03480	Bacterial extracellular solute-binding protein, family 7	Bacteria	Pseudomonadota	Alphaproteobacteria	Pelagibacterales	Pelagibacteraceae	Pelagibacter	42	2	7	298
Cells	14714133	-4.80253	0.36744	-4.80849	0.000435037	0.00308447	0.000573949	0.00400234	3.24113	IPR000531|IPR012910	TonB-dependent receptor-like, beta-barrel|TonB-dependent receptor, plug domain			PF00593|PF07715	TonB dependent receptor|TonB-dependent Receptor Plug Domain	Bacteria	Pseudomonadota	Gammaproteobacteria	SAR86	AG-339-G14	AG-339-G14	46	2	16	711
Cells	15550662	-4.82817	-2.28979	-5.13836	0.000913838	0.00538867	0.00116899	0.00673857	2.93219	IPR002423	Chaperonin Cpn60/GroEL/TCP-1 family	TIGR02348	chaperonin GroEL	PF00118	TCP-1/cpn60 chaperonin family	Bacteria	Pseudomonadota	Gammaproteobacteria	SAR86	D2472		113	1	12	528
Cells	7419589	-4.83111	0.893019	-3.01214	0.0119391	0.0676173	0.0150972	0.087327	1.8211	IPR001789	Signal transduction response regulator, receiver domain	NF033791	ActR/PrrA/RegA family redox response regulator transcription factor	PF00072	Response regulator receiver domain	Bacteria	Pseudomonadota	Alphaproteobacteria	Pelagibacterales	Pelagibacteraceae	Pelagibacter	77	4	9	220
Cells	7421728	-4.83525	-1.94362	-4.27675	0.00275952	0.0120704	0.00389396	0.0153123	2.40961	IPR013126	Heat shock protein 70 family	TIGR02350	molecular chaperone DnaK	PF00012	Hsp70 protein	Bacteria	Pseudomonadota	Gammaproteobacteria	Alteromonadales	Alteromonadaceae	Alteromonas	26	2	5	642
Cells	6500623	-4.84411	-0.706862	-4.24343	0.00222159	0.0252065	0.00515528	0.0434516	2.28775	IPR008146|IPR008147	Glutamine synthetase, catalytic domain|Glutamine synthetase, N-terminal domain	TIGR00653	glutamine synthetase, type I	PF00120|PF03951	Glutamine synthetase, catalytic domain|Glutamine synthetase, beta-Grasp domain	Bacteria	Pseudomonadota	Alphaproteobacteria	Pelagibacterales	Pelagibacteraceae		203	1	16	468
Cells	5993115	-4.85411	1.86414	-4.32174	0.0010757	0.00606162	0.00087899	0.00524496	3.05602	IPR005064	Bordetella uptake gene			PF03401	Tripartite tricarboxylate transporter family receptor	Bacteria	Pseudomonadota	Alphaproteobacteria	Puniceispirillales	AAA536-G10		64	3	11	325
Cells	9001469	-4.8572	3.31211	-6.74408	3.84667e-05	0.000650204	2.38081e-05	0.000430926	4.62328							Bacteria	Pseudomonadota	Alphaproteobacteria	Pelagibacterales	Pelagibacteraceae	Pelagibacter	215	1	16	313
Cells	9310171	-4.87907	0.998362	-6.0971	6.22998e-05	0.000878645	3.82254e-05	0.000576566	4.41765	IPR018389	TRAP transporter solute receptor DctP			PF03480	Bacterial extracellular solute-binding protein, family 7	Bacteria	Pseudomonadota	Alphaproteobacteria	Pelagibacterales	Pelagibacteraceae		286	1	10	304
Cells	2957305	-4.88601	2.43336	-7.86487	5.57389e-06	0.000212961	3.5178e-06	0.00013644	5.45373	IPR006114|IPR006115	6-phosphogluconate dehydrogenase, C-terminal|6-phosphogluconate dehydrogenase, NADP-binding	TIGR00873	decarboxylating NADP(+)-dependent phosphogluconate dehydrogenase	PF00393|PF03446	6-phosphogluconate dehydrogenase, C-terminal domain|NAD binding domain of 6-phosphogluconate dehydrogenase	Bacteria	Cyanobacteriota	Cyanobacteriia	Synechococcales	Cyanobiaceae	Prochlorococcus_A	95	2	16	470
Cells	8686912	-4.91126	-3.67983	-3.35482	0.0123695	0.0333467	0.0219043	0.0513218	1.65947							Bacteria	Pseudomonadota	Gammaproteobacteria	Pseudomonadales	HTCC2089	UBA4421	11	4	7	234
Cells	13438562	-4.91345	3.501	-4.74393	0.00168541	0.00863373	0.00158345	0.00811144	2.8004	-	-	TIGR03407	urea ABC transporter substrate-binding protein	PF13433	Periplasmic binding protein domain	Bacteria	Cyanobacteriota	Cyanobacteriia	Synechococcales	Cyanobiaceae	Parasynechococcus	252	2	30	467
Cells	2336872	-4.96627	1.79186	-11.2977	2.75058e-08	4.97856e-06	1.30306e-08	2.35853e-06	7.88504	-|IPR012910|IPR000531	-|TonB-dependent receptor, plug domain|TonB-dependent receptor-like, beta-barrel	TIGR04056	SusC/RagA family TonB-linked outer membrane protein	PF13715|PF07715|PF00593	CarboxypepD_reg-like domain|TonB-dependent Receptor Plug Domain|TonB dependent receptor	Bacteria	Bacteroidota	Bacteroidia	Flavobacteriales	Flavobacteriaceae	MED-G14	93	7	20	1022
Cells	3526957	-4.98769	-2.9897	-3.15168	0.0118769	0.0676173	0.0202884	0.0997512	1.69275	-	-			PF13433	Periplasmic binding protein domain	Bacteria	Pseudomonadota	Alphaproteobacteria	Rhodobacterales	Rhodobacteraceae	CACIJG01	57	2	9	285
Cells	462067	-5.03546	4.35298	-11.2279	1.4312e-08	4.74098e-06	6.64327e-09	2.35853e-06	8.17762	IPR001638	Solute-binding protein family 3/N-terminal domain of MltF			PF00497	Bacterial extracellular solute-binding proteins, family 3	Bacteria	Actinomycetota	Acidimicrobiia	Actinomarinales	Actinomarinaceae	Actinomarina	138	9	19	358
Cells	16812562	-5.05089	-3.04327	-5.26388	0.0007849	0.00482944	0.00175021	0.00886982	2.75691	IPR000914	Solute-binding protein family 5 domain			PF00496	Bacterial extracellular solute-binding proteins, family 5 Middle	Bacteria	Pseudomonadota	Alphaproteobacteria	Thalassobaculales	Thalassobaculaceae		54	1	15	447
Cells	14398618	-5.05381	3.22196	-9.0873	6.93332e-07	5.37827e-05	3.5141e-07	2.72594e-05	6.45419	IPR000795|IPR004160|IPR004161	Translational (tr)-type GTP-binding domain|Translation elongation factor EFTu/EF1A, C-terminal|Translation elongation factor EFTu-like, domain 2	TIGR00485	elongation factor Tu	PF00009|PF03143|PF03144	Elongation factor Tu GTP binding domain|Elongation factor Tu C-terminal domain|Elongation factor Tu domain 2	Bacteria	Pseudomonadota	Alphaproteobacteria	Rhodobacterales	Rhodobacteraceae		177	2	16	391
Cells	4278152	-5.06016	4.80035	-5.67111	6.47253e-05	0.000878645	4.52996e-05	0.000644563	4.34391	IPR002423	Chaperonin Cpn60/GroEL/TCP-1 family	TIGR02348	chaperonin GroEL	PF00118	TCP-1/cpn60 chaperonin family	Bacteria	Pseudomonadota	Alphaproteobacteria	Puniceispirillales	Puniceispirillaceae		449	3	38	545
Cells	3927372	-5.11027	1.88417	-7.48941	5.54011e-06	0.000212961	3.50424e-06	0.00013644	5.45541	IPR004000	Actin family			PF00022	Actin	Bacteria	Pseudomonadota	Gammaproteobacteria	Enterobacterales	Enterobacteriaceae	Escherichia	150	1	13	241
Cells	2667650	-5.12423	0.0695152	-5.57142	0.000138321	0.00144637	0.000150587	0.00134487	3.82221	IPR024370	PBP domain			PF12849	PBP superfamily domain	Bacteria	Pseudomonadota	Gammaproteobacteria	Moraxellales	Moraxellaceae	Acinetobacter	27	13	16	341
Cells	8343042	-5.13378	-2.0514	-5.96331	6.75301e-05	0.000821355	7.72851e-05	0.000892313	4.1119	IPR000531|IPR012910	TonB-dependent receptor-like, beta-barrel|TonB-dependent receptor, plug domain			PF00593|PF07715	TonB dependent receptor|TonB-dependent Receptor Plug Domain	Bacteria	Pseudomonadota	Gammaproteobacteria	SAR86	D2472	SCGC-AAA076-P13	36	8	16	1021
Cells	4883013	-5.14431	2.31714	-5.19169	0.00152799	0.00813429	0.00263849	0.0119392	2.57864	IPR001107	Band 7 domain	TIGR01932	protease modulator HflC	PF01145	SPFH domain / Band 7 family	Bacteria	Pseudomonadota	Alphaproteobacteria	Pelagibacterales	Pelagibacteraceae	Pelagibacter	155	1	18	289
Cells	12141370	-5.16602	-3.89692	-6.03031	0.000130946	0.00124518	0.000180583	0.00165693	3.74332	IPR000795|IPR004160|IPR004161	Translational (tr)-type GTP-binding domain|Translation elongation factor EFTu/EF1A, C-terminal|Translation elongation factor EFTu-like, domain 2	TIGR00485	elongation factor Tu	PF00009|PF03143|PF03144	Elongation factor Tu GTP binding domain|Elongation factor Tu C-terminal domain|Elongation factor Tu domain 2	Bacteria	Bacteroidota	Bacteroidia	Flavobacteriales			76	1	14	395
Cells	7793789	-5.20316	-4.3371	-5.66577	0.000489373	0.00336766	0.00105672	0.00642634	2.97604	IPR000043	Adenosylhomocysteinase-like	TIGR00936	adenosylhomocysteinase	PF05221	S-adenosyl-L-homocysteine hydrolase	Bacteria	Cyanobacteriota	Cyanobacteriia	Synechococcales	Cyanobiaceae	Prochlorococcus_A	66	1	9	442
Cells	4278152	-5.27011	4.66809	-9.94914	5.59734e-08	4.87901e-06	4.80167e-08	3.58753e-06	7.31861	IPR002423	Chaperonin Cpn60/GroEL/TCP-1 family	TIGR02348	chaperonin GroEL	PF00118	TCP-1/cpn60 chaperonin family	Bacteria	Pseudomonadota	Alphaproteobacteria	Puniceispirillales	Puniceispirillaceae		449	3	38	545
Cells	2336872	-5.29055	2.46614	-8.29169	1.56992e-06	4.8298e-05	1.30398e-06	4.2624e-05	5.88473	-|IPR012910|IPR000531	-|TonB-dependent receptor, plug domain|TonB-dependent receptor-like, beta-barrel	TIGR04056	SusC/RagA family TonB-linked outer membrane protein	PF13715|PF07715|PF00593	CarboxypepD_reg-like domain|TonB-dependent Receptor Plug Domain|TonB dependent receptor	Bacteria	Bacteroidota	Bacteroidia	Flavobacteriales	Flavobacteriaceae	MED-G14	93	7	20	1022
Cells	8207216	-5.32856	0.427327	-7.72487	5.58375e-06	0.000121679	3.97917e-06	9.45957e-05	5.40021	IPR008146|IPR008147	Glutamine synthetase, catalytic domain|Glutamine synthetase, N-terminal domain	TIGR00653	glutamine synthetase, type I	PF00120|PF03951	Glutamine synthetase, catalytic domain|Glutamine synthetase, beta-Grasp domain	Bacteria	Pseudomonadota	Alphaproteobacteria	Pelagibacterales	Pelagibacteraceae	Pelagibacter	216	1	15	468
Cells	11248342	-5.37034	0.175973	-4.43584	0.000419719	0.00308447	0.000535307	0.00378332	3.2714	IPR002898|IPR018765|-	MotA/TolQ/ExbB proton channel|Domain of unknown function DUF2341|-			PF01618|PF10102|PF13385	MotA/TolQ/ExbB proton channel family|Domain of unknown function (DUF2341)|Concanavalin A-like lectin/glucanases superfamily	Bacteria	Pseudomonadota	Gammaproteobacteria	Xanthomonadales	Xanthomonadaceae	Stenotrophomonas	62	25	25	594
Cells	10642671	-5.37095	0.131922	-7.35686	1.07174e-05	0.000256098	1.21914e-05	0.00027583	4.91395							Bacteria	Pseudomonadota	Alphaproteobacteria	Puniceispirillales	AAA536-G10	TMED54	16	1	4	386
Cells	1198251	-5.38506	2.85516	-3.62741	0.00287038	0.0128896	0.00249649	0.0115863	2.60267	IPR002423	Chaperonin Cpn60/GroEL/TCP-1 family	TIGR02348	chaperonin GroEL	PF00118	TCP-1/cpn60 chaperonin family	Bacteria	SAR324	SAR324	SAR324	NAC60-12	UBA1014	152	2	24	553
Cells	10934905	-5.38697	-1.09457	-8.77434	1.5106e-06	4.8298e-05	1.61202e-06	4.95933e-05	5.79263	IPR007080|IPR007081|IPR007066|IPR000722|IPR007083	RNA polymerase Rpb1, domain 1|RNA polymerase Rpb1, domain 5|RNA polymerase Rpb1, domain 3|RNA polymerase, alpha subunit|RNA polymerase Rpb1, domain 4	TIGR02386	DNA-directed RNA polymerase subunit beta'	PF04997|PF04998|PF04983|PF00623|PF05000	RNA polymerase Rpb1, domain 1|RNA polymerase Rpb1, domain 5|RNA polymerase Rpb1, domain 3|RNA polymerase Rpb1, domain 2|RNA polymerase Rpb1, domain 4	Bacteria	Pseudomonadota	Gammaproteobacteria	SAR86	D2472		74	6	18	1393
Cells	4311497	-5.40156	1.51557	-5.29197	0.000194956	0.00159316	0.000233061	0.00190455	3.63253	IPR002423	Chaperonin Cpn60/GroEL/TCP-1 family	TIGR02348	chaperonin GroEL	PF00118	TCP-1/cpn60 chaperonin family	Bacteria	Pseudomonadota	Alphaproteobacteria	Rhodobacterales	Rhodobacteraceae		468	4	36	550
Cells	4300432	-5.42221	-2.3406	-4.84364	0.000530377	0.0149003	0.000506697	0.0149476	3.29525							Bacteria	Cyanobacteriota	Cyanobacteriia	Synechococcales	Cyanobiaceae	Prochlorococcus_A	20	2	7	418
Cells	5829612	-5.42523	2.07835	-5.41789	0.000175891	0.00164671	0.0001351	0.00126482	3.86934	IPR012910	TonB-dependent receptor, plug domain			PF07715	TonB-dependent Receptor Plug Domain	Bacteria	Pseudomonadota	Gammaproteobacteria	SAR86	D2472	SAR86A	56	6	14	831
Cells	5069223	-5.43709	2.47606	-6.29958	2.85017e-05	0.00219363	3.11174e-05	0.00305987	4.507	IPR005064	Bordetella uptake gene			PF03401	Tripartite tricarboxylate transporter family receptor	Bacteria	Pseudomonadota	Alphaproteobacteria	HIMB59	HIMB59	HIMB59	156	3	11	325
Cells	15926691	-5.44879	1.71746	-5.69377	8.34352e-05	0.00105361	7.75227e-05	0.000936304	4.11057	IPR012938	Glucose/Sorbosone dehydrogenase			PF07995	Glucose / Sorbosone dehydrogenase	Bacteria	Pseudomonadota	Alphaproteobacteria	TMED109_A	TMED131	TMED62	31	3	9	438
Cells	12207356	-5.55567	1.43776	-7.55147	7.01348e-06	0.00013318	9.39997e-06	0.000163873	5.02687	IPR031309|IPR031310	Large ribosomal subunit protein uL5, C-terminal|Large ribosomal subunit protein uL5, N-terminal			PF00673|PF00281	ribosomal L5P family C-terminus|Ribosomal protein L5	Bacteria	Cyanobacteriota	Cyanobacteriia	Synechococcales	Cyanobiaceae	Prochlorococcus_A	50	6	7	179
Cells	1604088	-5.58778	-1.62419	-4.81141	0.000554086	0.00371522	0.000674345	0.00440853	3.17112			TIGR03075	PQQ-dependent dehydrogenase, methanol/ethanol family			Bacteria	Pseudomonadota	Alphaproteobacteria	TMED127	TMED127		109	2	18	610
Cells	5416533	-5.60145	3.32314	-4.15783	0.0014296	0.00776274	0.00119166	0.00667086	2.92385	IPR033900	Porin domain, Gram-negative type			PF13609	Gram-negative porin	Bacteria	Pseudomonadota	Alphaproteobacteria	Thalassobaculales	Thalassobaculaceae	GCA-002701455	58	2	4	171
Cells	5197749	-5.60578	-1.25206	-5.88935	0.000379775	0.00287859	0.000650572	0.00440853	3.1867							Bacteria	Cyanobacteriota	Cyanobacteriia	Synechococcales	Cyanobiaceae	Prochlorococcus_A	31	3	5	366
Cells	4980130	-5.62219	2.72854	-5.17137	0.00018327	0.00153516	0.000223583	0.00185609	3.65056	IPR007080|IPR007081|IPR007066|IPR000722|IPR007083	RNA polymerase Rpb1, domain 1|RNA polymerase Rpb1, domain 5|RNA polymerase Rpb1, domain 3|RNA polymerase, alpha subunit|RNA polymerase Rpb1, domain 4	TIGR02386	DNA-directed RNA polymerase subunit beta'	PF04997|PF04998|PF04983|PF00623|PF05000	RNA polymerase Rpb1, domain 1|RNA polymerase Rpb1, domain 5|RNA polymerase Rpb1, domain 3|RNA polymerase Rpb1, domain 2|RNA polymerase Rpb1, domain 4	Bacteria	Pseudomonadota	Gammaproteobacteria	Xanthomonadales	Xanthomonadaceae		93	30	42	1407
Cells	6027388	-5.66542	1.09913	-9.41237	9.04185e-07	6.13716e-05	5.51411e-07	3.7427e-05	6.25852	IPR028081	Leucine-binding protein domain			PF13458	Periplasmic binding protein	Bacteria	Pseudomonadota	Alphaproteobacteria	Pelagibacterales	Pelagibacteraceae	Pelagibacter	53	5	17	295
Cells	3027330	-5.68051	3.70655	-6.12915	5.94165e-05	0.000871977	4.37804e-05	0.000642507	4.35872	IPR006127	Periplasmic solute binding protein, ZnuA-like			PF01297	Zinc-uptake complex component A periplasmic	Bacteria	Cyanobacteriota	Cyanobacteriia	Synechococcales	Cyanobiaceae	Prochlorococcus_A	56	8	13	307
Cells	5081224	-5.68199	0.0937716	-7.39766	2.92758e-05	0.000512798	2.26016e-05	0.000423196	4.64586	IPR007120|IPR007645|IPR007644|IPR007641|IPR019462	DNA-directed RNA polymerase, subunit 2, hybrid-binding domain|RNA polymerase Rpb2, domain 3|RNA polymerase, beta subunit, protrusion|RNA polymerase Rpb2, domain 7|DNA-directed RNA polymerase, beta subunit, external 1 domain	TIGR02013	DNA-directed RNA polymerase subunit beta	PF00562|PF04565|PF04563|PF04560|PF10385	RNA polymerase Rpb2, domain 6|RNA polymerase Rpb2, domain 3|RNA polymerase beta subunit|RNA polymerase Rpb2, domain 7|RNA polymerase beta subunit external 1 domain	Bacteria	Pseudomonadota	Gammaproteobacteria	Cellvibrionales	Halieaceae	Luminiphilus	56	4	24	1363
Cells	8013475	-5.70835	3.56184	-4.69312	0.000729202	0.0047276	0.000594103	0.00393412	3.22614	IPR000484	Photosynthetic reaction centre, L/M	TIGR01151	photosystem II q(b) protein	PF00124	Photosynthetic reaction centre protein	Viruses	Uroviricota	Caudoviricetes			Eurybiavirus	66	1	5	363
Cells	10037875	-5.74427	3.49555	-6.6298	1.31622e-05	0.000297795	9.54117e-06	0.000246708	5.0204	IPR000484	Photosynthetic reaction centre, L/M	TIGR01152	photosystem II D2 protein (photosystem q(a) protein)	PF00124	Photosynthetic reaction centre protein	Bacteria	Cyanobacteriota	Cyanobacteriia	Synechococcales	Cyanobiaceae		63	4	8	358
Cells	4741939	-5.78776	-2.60573	-4.98407	0.000774763	0.00482382	0.00117662	0.00673857	2.92937	IPR006665	OmpA-like domain	TIGR02802	peptidoglycan-associated lipoprotein Pal	PF00691	OmpA family	Bacteria	Pseudomonadota	Alphaproteobacteria	TMED127	TMED127	SP4073	36	3	6	160
Cells	16288852	-5.86775	-0.6043	-5.34081	0.00111368	0.00613112	0.00212499	0.00992292	2.67264	IPR002423	Chaperonin Cpn60/GroEL/TCP-1 family	TIGR02348	chaperonin GroEL	PF00118	TCP-1/cpn60 chaperonin family	Bacteria	Pseudomonadota	Gammaproteobacteria	Cellvibrionales	Porticoccaceae		132	4	18	553
Cells	356841	-5.92555	-0.455202	-7.29078	0.000110573	0.00125086	0.000129982	0.00126036	3.88612	IPR002423	Chaperonin Cpn60/GroEL/TCP-1 family	TIGR02348	chaperonin GroEL	PF00118	TCP-1/cpn60 chaperonin family	Bacteria	Pseudomonadota	Alphaproteobacteria	TMED127	TMED127	GCA-2711625	130	1	23	554
Cells	10539529	-5.92629	2.88228	-7.39105	1.02462e-05	0.000256098	6.9217e-06	0.000187924	5.15979	-	-			PF13620	Carboxypeptidase regulatory-like domain	Bacteria	Pseudomonadota	Gammaproteobacteria	SAR86	D2472	CACNXK01	160	2	26	1028
Cells	10173566	-5.97046	-1.17529	-5.2967	0.000114928	0.0011341	0.000160198	0.00149614	3.79534	IPR001638	Solute-binding protein family 3/N-terminal domain of MltF			PF00497	Bacterial extracellular solute-binding proteins, family 3	Bacteria	Pseudomonadota	Alphaproteobacteria	Pelagibacterales	Pelagibacteraceae	Pelagibacter	566	3	30	346
Cells	8977077	-5.98212	0.876812	-6.35382	5.65719e-05	0.00333774	6.42917e-05	0.00379321	4.19185	IPR001638	Solute-binding protein family 3/N-terminal domain of MltF			PF00497	Bacterial extracellular solute-binding proteins, family 3	Bacteria	Pseudomonadota	Alphaproteobacteria	Puniceispirillales	Puniceispirillaceae	UBA3439	49	2	9	360
Cells	6569572	-6.04088	1.02918	-7.88832	4.51853e-06	0.000104427	2.905e-06	7.59657e-05	5.53685	IPR002423	Chaperonin Cpn60/GroEL/TCP-1 family	TIGR02348	chaperonin GroEL	PF00118	TCP-1/cpn60 chaperonin family	Bacteria	Pseudomonadota	Gammaproteobacteria	SAR86	TMED112	TMED112	270	1	19	547
Cells	6165072	-6.08787	4.06479	-8.90103	1.60554e-06	8.71809e-05	8.41688e-07	5.07818e-05	6.07485	IPR001247|IPR003029|IPR015847|IPR015848|IPR004088	Exoribonuclease, phosphorolytic domain 1|S1 domain|Exoribonuclease, phosphorolytic domain 2|Polyribonucleotide nucleotidyltransferase, RNA-binding domain|K Homology domain, type 1	TIGR03591	polyribonucleotide nucleotidyltransferase	PF01138|PF00575|PF03725|PF03726|PF00013	3' exoribonuclease family, domain 1|S1 RNA binding domain|3' exoribonuclease family, domain 2|Polyribonucleotide nucleotidyltransferase, RNA binding domain|KH domain	Bacteria	Cyanobacteriota	Cyanobacteriia	Synechococcales	Cyanobiaceae	Prochlorococcus_A	212	1	23	589
Cells	3262005	-6.09609	-0.176721	-4.12304	0.00143161	0.00748732	0.00175228	0.00886982	2.7564	IPR024370	PBP domain			PF12849	PBP superfamily domain	Bacteria	Pseudomonadota	Gammaproteobacteria	Moraxellales	Moraxellaceae	Acinetobacter	29	12	15	343
Cells	13438562	-6.09686	3.72151	-8.6118	1.03208e-06	3.59851e-05	8.66419e-07	3.38572e-05	6.06227	-	-	TIGR03407	urea ABC transporter substrate-binding protein	PF13433	Periplasmic binding protein domain	Bacteria	Cyanobacteriota	Cyanobacteriia	Synechococcales	Cyanobiaceae	Parasynechococcus	252	2	30	467
Cells	2641656	-6.17709	1.95347	-8.53598	3.67761e-06	9.61694e-05	5.38735e-06	0.000117399	5.26862	IPR005064	Bordetella uptake gene			PF03401	Tripartite tricarboxylate transporter family receptor	Bacteria	Pseudomonadota	Alphaproteobacteria	Pelagibacterales	Pelagibacteraceae		46	3	14	329
Cells	10433989	-6.2062	-0.871913	-5.32548	0.000250792	0.00924794	0.000357264	0.0131741	3.44701	IPR000531	TonB-dependent receptor-like, beta-barrel			PF00593	TonB dependent receptor	Bacteria	Pseudomonadota	Alphaproteobacteria	Parvibaculales	RS24	UBA7378	28	1	16	386
Cells	8871861	-6.21847	3.27053	-7.4464	5.8829e-06	0.000212961	4.05995e-06	0.00014697	5.39148	IPR003029	S1 domain			PF00575	S1 RNA binding domain	Bacteria	Cyanobacteriota	Cyanobacteriia	Synechococcales	Cyanobiaceae	Prochlorococcus_A	113	1	19	366
Cells	516780	-6.23615	2.44166	-3.04334	0.0105875	0.0327348	0.00947046	0.0309787	2.02363	IPR024370	PBP domain			PF12849	PBP superfamily domain	Bacteria	Pseudomonadota	Alphaproteobacteria				69	6	20	342
Cells	5893958	-6.2538	3.28934	-10.3754	3.26874e-07	2.95821e-05	1.87914e-07	1.76456e-05	6.72604	IPR000595|IPR012318	Cyclic nucleotide-binding domain|Crp-type HTH domain	TIGR03697	global nitrogen regulator NtcA	PF00027|PF13545	Cyclic nucleotide-binding domain|Crp-like helix-turn-helix domain	Bacteria	Cyanobacteriota	Cyanobacteriia	Synechococcales	Cyanobiaceae	Prochlorococcus_A	69	4	14	245
Cells	14876512	-6.25528	2.99893	-9.29906	8.20407e-07	3.06481e-05	9.66509e-07	3.38572e-05	6.01479	IPR012910	TonB-dependent receptor, plug domain			PF07715	TonB-dependent Receptor Plug Domain	Bacteria	Pseudomonadota	Gammaproteobacteria	Pseudomonadales	HTCC2089	UBA4421	67	2	8	831
Cells	11178335	-6.30567	0.231284	-7.8144	3.54557e-06	0.000175022	1.90142e-06	9.38612e-05	5.72092	-	-	TIGR03407	urea ABC transporter substrate-binding protein	PF13433	Periplasmic binding protein domain	Bacteria	Cyanobacteriota	Cyanobacteriia	Synechococcales	Cyanobiaceae		1279	4	25	418
Cells	3709482	-6.3361	1.93533	-4.37277	0.00113786	0.0184234	0.00163352	0.021904	2.78688	IPR000194|IPR000793|IPR004100	ATPase, F1/V1/A1 complex, alpha/beta subunit, nucleotide-binding domain|ATP synthase, alpha subunit, C-terminal|ATPase, F1/V1/A1 complex, alpha/beta subunit, N-terminal domain	TIGR00962	F0F1 ATP synthase subunit alpha	PF00006|PF00306|PF02874	ATP synthase alpha/beta family, nucleotide-binding domain|ATP synthase alpha/beta chain, C terminal domain|ATP synthase alpha/beta family, beta-barrel domain	Bacteria	Pseudomonadota	Gammaproteobacteria	Xanthomonadales	Xanthomonadaceae	Stenotrophomonas	71	13	17	515
Cells	16226592	-6.42221	5.55121	-5.51937	0.000207729	0.00184913	0.000151082	0.00134487	3.82079	IPR018389	TRAP transporter solute receptor DctP			PF03480	Bacterial extracellular solute-binding protein, family 7	Bacteria	Pseudomonadota	Alphaproteobacteria	Pelagibacterales	Pelagibacteraceae	Pelagibacter	387	2	19	386
Cells	14398618	-6.48069	2.65907	-11.2177	1.08549e-07	8.11018e-06	4.08246e-08	3.55855e-06	7.38908	IPR000795|IPR004160|IPR004161	Translational (tr)-type GTP-binding domain|Translation elongation factor EFTu/EF1A, C-terminal|Translation elongation factor EFTu-like, domain 2	TIGR00485	elongation factor Tu	PF00009|PF03143|PF03144	Elongation factor Tu GTP binding domain|Elongation factor Tu C-terminal domain|Elongation factor Tu domain 2	Bacteria	Pseudomonadota	Alphaproteobacteria	Rhodobacterales	Rhodobacteraceae		177	2	16	391
Cells	4236961	-6.48776	4.04765	-8.15098	3.23631e-06	8.90837e-05	2.27685e-06	6.61552e-05	5.64267	IPR001638	Solute-binding protein family 3/N-terminal domain of MltF			PF00497	Bacterial extracellular solute-binding proteins, family 3	Bacteria	Actinomycetota	Acidimicrobiia	Actinomarinales	Actinomarinaceae	Actinomarina	138	2	15	254
Cells	3784343	-6.61092	1.21251	-11.2299	4.88848e-08	4.87901e-06	2.101e-08	3.14388e-06	7.67757	IPR028081	Leucine-binding protein domain			PF13458	Periplasmic binding protein	Bacteria	Pseudomonadota	Alphaproteobacteria	Pelagibacterales	Pelagibacteraceae		166	2	16	349
Cells	10539529	-6.62548	3.1689	-13.0479	3.38568e-09	8.85356e-07	1.18162e-09	3.08993e-07	8.92752	-	-			PF13620	Carboxypeptidase regulatory-like domain	Bacteria	Pseudomonadota	Gammaproteobacteria	SAR86	D2472	CACNXK01	160	2	26	1028
Cells	4980130	-6.72768	0.925434	-7.84316	4.86272e-06	0.0014345	5.16749e-06	0.00152441	5.28672	IPR007080|IPR007081|IPR007066|IPR000722|IPR007083	RNA polymerase Rpb1, domain 1|RNA polymerase Rpb1, domain 5|RNA polymerase Rpb1, domain 3|RNA polymerase, alpha subunit|RNA polymerase Rpb1, domain 4	TIGR02386	DNA-directed RNA polymerase subunit beta'	PF04997|PF04998|PF04983|PF00623|PF05000	RNA polymerase Rpb1, domain 1|RNA polymerase Rpb1, domain 5|RNA polymerase Rpb1, domain 3|RNA polymerase Rpb1, domain 2|RNA polymerase Rpb1, domain 4	Bacteria	Pseudomonadota	Gammaproteobacteria	Xanthomonadales	Xanthomonadaceae		93	30	42	1407
Cells	9501970	-6.83648	-0.199771	-7.56161	6.9199e-06	0.00013318	8.60882e-06	0.000155256	5.06506	IPR000531|IPR012910	TonB-dependent receptor-like, beta-barrel|TonB-dependent receptor, plug domain			PF00593|PF07715	TonB dependent receptor|TonB-dependent Receptor Plug Domain	Bacteria	Marinisomatota	Marinisomatia	Marinisomatales	Marinisomataceae	Marinisoma	24	10	10	729
Cells	8800027	-6.89798	-2.36477	-3.34597	0.00749338	0.0230532	0.00969421	0.0296495	2.01349	IPR004160|IPR004161	Translation elongation factor EFTu/EF1A, C-terminal|Translation elongation factor EFTu-like, domain 2			PF03143|PF03144	Elongation factor Tu C-terminal domain|Elongation factor Tu domain 2	Bacteria	Pseudomonadota	Alphaproteobacteria	Sphingomonadales	Sphingomonadaceae		85	2	9	184
Cells	5069223	-6.90483	3.65526	-13.1931	5.47851e-10	2.86526e-07	3.24268e-10	1.69592e-07	9.4891	IPR005064	Bordetella uptake gene			PF03401	Tripartite tricarboxylate transporter family receptor	Bacteria	Pseudomonadota	Alphaproteobacteria	HIMB59	HIMB59	HIMB59	156	3	11	325
Cells	12814965	-6.94305	5.60838	-10.0253	2.3167e-07	2.95821e-05	1.16557e-07	1.58226e-05	6.93346	IPR000685|IPR017443	Ribulose bisphosphate carboxylase, large subunit, C-terminal|Ribulose bisphosphate carboxylase, large subunit, ferrodoxin-like N-terminal			PF00016|PF02788	Ribulose bisphosphate carboxylase large chain, catalytic domain|Ribulose bisphosphate carboxylase large chain, N-terminal domain	Bacteria	Cyanobacteriota	Cyanobacteriia	Synechococcales	Cyanobiaceae		295	4	29	471
Cells	10587721	-7.00062	3.6851	-10.2722	1.38799e-07	9.07402e-06	9.78038e-08	6.39392e-06	7.00964	IPR000119	Histone-like DNA-binding protein			PF00216	Bacterial DNA-binding protein	Bacteria	Cyanobacteriota	Cyanobacteriia	Synechococcales	Cyanobiaceae	Prochlorococcus_A	144	1	9	91
Cells	7520482	-7.06793	2.4935	-6.55898	7.79184e-05	0.00100737	6.00878e-05	0.000815691	4.22121	IPR000194|IPR004100	ATPase, F1/V1/A1 complex, alpha/beta subunit, nucleotide-binding domain|ATPase, F1/V1/A1 complex, alpha/beta subunit, N-terminal domain	TIGR01039	F0F1 ATP synthase subunit beta	PF00006|PF02874	ATP synthase alpha/beta family, nucleotide-binding domain|ATP synthase alpha/beta family, beta-barrel domain	Bacteria	Pseudomonadota	Gammaproteobacteria	SAR86			56	2	11	458
Cells	10587721	-7.16191	3.9554	-6.83129	2.97442e-05	0.00219363	4.59809e-05	0.00339109	4.33742	IPR000119	Histone-like DNA-binding protein			PF00216	Bacterial DNA-binding protein	Bacteria	Cyanobacteriota	Cyanobacteriia	Synechococcales	Cyanobiaceae	Prochlorococcus_A	144	1	9	91
Cells	9501970	-7.26403	0.636894	-4.90986	0.000633418	0.0149003	0.0010397	0.0178514	2.98309	IPR000531|IPR012910	TonB-dependent receptor-like, beta-barrel|TonB-dependent receptor, plug domain			PF00593|PF07715	TonB dependent receptor|TonB-dependent Receptor Plug Domain	Bacteria	Marinisomatota	Marinisomatia	Marinisomatales	Marinisomataceae	Marinisoma	24	10	10	729
Cells	22079	-7.29287	1.15052	-9.45291	7.94691e-06	0.000240696	1.43129e-05	0.000310875	4.84427	IPR002683|-	PsbP, C-terminal|-	NF040946	photosystem II reaction center PsbP	PF01789|PF20928	PsbP|PsbP, C-terminal	Bacteria	Cyanobacteriota	Cyanobacteriia	Synechococcales	Cyanobiaceae	Prochlorococcus_A	27	2	5	219
Cells	5858579	-7.30189	2.72876	-7.58323	7.97889e-06	0.000240696	5.61682e-06	0.000179408	5.25051	IPR001078|IPR000089|IPR004167	2-oxoacid dehydrogenase acyltransferase, catalytic domain|Biotin/lipoyl attachment|Peripheral subunit-binding domain			PF00198|PF00364|PF02817	2-oxoacid dehydrogenases acyltransferase (catalytic domain)|Biotin-requiring enzyme|e3 binding domain	Bacteria	Cyanobacteriota	Cyanobacteriia	Synechococcales	Cyanobiaceae	Prochlorococcus_A	54	3	10	461
Cells	5416533	-7.3324	2.23982	-7.56511	4.24981e-06	0.000104427	6.72699e-06	0.000130304	5.17218	IPR033900	Porin domain, Gram-negative type			PF13609	Gram-negative porin	Bacteria	Pseudomonadota	Alphaproteobacteria	Thalassobaculales	Thalassobaculaceae	GCA-002701455	58	2	4	171
Cells	13989180	-7.34736	4.67454	-7.31195	7.10771e-06	0.000240696	4.87664e-06	0.000165501	5.31188	IPR001107	Band 7 domain			PF01145	SPFH domain / Band 7 family	Bacteria	Cyanobacteriota	Cyanobacteriia	Synechococcales	Cyanobiaceae	Prochlorococcus_A	189	4	18	267
Cells	5751049	-7.38352	2.91066	-12.5495	1.74622e-08	4.74098e-06	8.70397e-09	2.35853e-06	8.06028	IPR018389	TRAP transporter solute receptor DctP			PF03480	Bacterial extracellular solute-binding protein, family 7	Bacteria	Pseudomonadota	Alphaproteobacteria	Pelagibacterales	Pelagibacteraceae	Pelagibacter	151	4	17	301
Cells	4965926	-7.54583	0.973146	-8.521	6.78589e-07	2.73002e-05	9.71046e-07	3.38572e-05	6.01276	-	-			PF13433	Periplasmic binding protein domain	Bacteria	Pseudomonadota	Alphaproteobacteria	HIMB59	GCA-002718135	AG-337-I02	84	11	15	356
Cells	10057810	-7.5682	0.299344	-8.88655	4.11742e-07	1.79451e-05	6.13976e-07	2.67591e-05	6.21185	-	-			PF13433	Periplasmic binding protein domain	Bacteria	Pseudomonadota	Alphaproteobacteria	Rhodobacterales	Rhodobacteraceae		36	4	6	325
Cells	3119198	-7.57438	-1.3955	-4.58746	0.000794899	0.00483409	0.0010027	0.00616957	2.99883	IPR015590	Aldehyde dehydrogenase domain			PF00171	Aldehyde dehydrogenase family	Bacteria	Pseudomonadota	Alphaproteobacteria	Pelagibacterales	Pelagibacteraceae		174	1	12	575
Cells	2310980	-7.58516	-2.14026	-6.87357	0.000133792	0.00124952	0.000297217	0.00232007	3.52693	IPR000194|IPR004100	ATPase, F1/V1/A1 complex, alpha/beta subunit, nucleotide-binding domain|ATPase, F1/V1/A1 complex, alpha/beta subunit, N-terminal domain	TIGR01039	F0F1 ATP synthase subunit beta	PF00006|PF02874	ATP synthase alpha/beta family, nucleotide-binding domain|ATP synthase alpha/beta family, beta-barrel domain	Bacteria	Pseudomonadota	Alphaproteobacteria	Puniceispirillales	Puniceispirillaceae	UBA8309	72	1	9	473
Cells	4300432	-7.75407	-1.28371	-3.00306	0.0121003	0.0327899	0.0149295	0.0380884	1.82595							Bacteria	Cyanobacteriota	Cyanobacteriia	Synechococcales	Cyanobiaceae	Prochlorococcus_A	20	2	7	418
Cells	1906284	-7.78922	0.54498	-6.80252	3.04836e-05	0.000455512	4.57914e-05	0.000646281	4.33922	IPR002187	Nitrogen regulatory protein PII			PF00543	Nitrogen regulatory protein P-II	Bacteria	Pseudomonadota	Alphaproteobacteria	Rhodobacterales	Rhodobacteraceae		35	3	5	112
Cells	5971836	-7.98893	1.43368	-8.96798	1.48714e-06	8.71809e-05	9.85023e-07	5.34867e-05	6.00655	IPR005064	Bordetella uptake gene			PF03401	Tripartite tricarboxylate transporter family receptor	Bacteria	Pseudomonadota	Alphaproteobacteria	Pelagibacterales	Pelagibacteraceae	Pelagibacter	71	6	12	323
Cells	16226592	-8.10835	5.97488	-9.71342	2.19827e-06	6.38719e-05	2.72757e-06	7.50799e-05	5.56422	IPR018389	TRAP transporter solute receptor DctP			PF03480	Bacterial extracellular solute-binding protein, family 7	Bacteria	Pseudomonadota	Alphaproteobacteria	Pelagibacterales	Pelagibacteraceae	Pelagibacter	387	2	19	386
Cells	4672670	-8.10897	1.80968	-11.5856	3.37985e-08	4.87901e-06	2.83937e-08	3.14388e-06	7.54678	IPR000795|IPR004160|IPR004161	Translational (tr)-type GTP-binding domain|Translation elongation factor EFTu/EF1A, C-terminal|Translation elongation factor EFTu-like, domain 2	TIGR00485	elongation factor Tu	PF00009|PF03143|PF03144	Elongation factor Tu GTP binding domain|Elongation factor Tu C-terminal domain|Elongation factor Tu domain 2	Bacteria	Actinomycetota	Acidimicrobiia	Actinomarinales	Actinomarinaceae	Actinomarina	131	3	12	394
Cells	3213054	-8.67171	-0.990944	-7.53656	0.000140683	0.0012703	0.000494079	0.00358893	3.3062	IPR033900	Porin domain, Gram-negative type			PF13609	Gram-negative porin	Bacteria	Pseudomonadota	Gammaproteobacteria	GCA-002705445	GCA-002705445	GCA-2705445	13	2	4	424
Cells	6094967	-10.938	3.03237	-14.9155	4.02724e-08	4.87901e-06	3.00562e-08	3.14388e-06	7.52207	IPR002423	Chaperonin Cpn60/GroEL/TCP-1 family	TIGR02348	chaperonin GroEL	PF00118	TCP-1/cpn60 chaperonin family	Bacteria	Pseudomonadota	Alphaproteobacteria	Pelagibacterales	Pelagibacteraceae		208	1	24	553
