# Supplementary material for: Bacterial extracellular vesicles exhibit distinct functional potential across biogeographic provinces of the South Pacific Ocean
Source: ISME J. 2026 Jul 1;20(1):wrag171. doi: 10.1093/ismejo/wrag171 (PMC13398704; doi:10.1093/ismejo/wrag171)
Supplement: Supplementary_material_wrag171 [file supplementary_material_wrag171.zip › Table_S5_Prot_enr_Fractions_nonCyto_wrag171.xlsx]

## Sheet: TRAN
Enr.reg	Enr.frac	gene_callers_id	logFC	AveExpr	t	P.Value	adj.P.Val	sca.P.Value	sca.adj.pval	log.sca.pval	InterPro_acc	InterPro_ann	NCBIfam_acc	NCBIfam_ann	Pfam_acc	Pfam_ann	Domain	Phylum	Class	Order	Family	Genus	PSMs	Unique_pep	Total_pep	Length
TRAN	BEVs	9108679	7.62367	2.01449	6.37194	9.98226e-05	0.00379326	0.000283725	0.0107815	3.5471	IPR006059	Bacterial-type extracellular solute-binding protein			PF01547	Bacterial extracellular solute-binding protein	Bacteria	Pseudomonadota	Alphaproteobacteria	Pelagibacterales	Pelagibacteraceae	Pelagibacter	24	4	5	442
TRAN	BEVs	13742374	6.23069	-0.136236	4.80069	0.000622167	0.0105077	0.00118845	0.0150537	2.92502	IPR000531	TonB-dependent receptor-like, beta-barrel			PF00593	TonB dependent receptor	Bacteria	Pseudomonadota	Gammaproteobacteria	SAR86	AG-339-G14	AG-339-G14	26	1	6	422
TRAN	BEVs	588139	5.94534	2.7288	5.82443	9.50144e-05	0.00379326	0.000134622	0.00682084	3.87088	-	-			PF13620	Carboxypeptidase regulatory-like domain	Bacteria	Pseudomonadota	Gammaproteobacteria	SAR86	D2472	SCGC-AAA076-P13	44	11	23	862
TRAN	BEVs	11947169	5.44775	0.962864	4.6058	0.000845378	0.0128497	0.000829697	0.0134353	3.08108	IPR033900	Porin domain, Gram-negative type			PF13609	Gram-negative porin	Bacteria	Pseudomonadota	Gammaproteobacteria	Burkholderiales	Burkholderiaceae	Ralstonia	12	7	7	374
TRAN	BEVs	16353570	4.94764	-0.158003	3.10718	0.0104579	0.063584	0.013704	0.0718277	1.86315	IPR012910	TonB-dependent receptor, plug domain			PF07715	TonB-dependent Receptor Plug Domain	Bacteria	Pseudomonadota	Gammaproteobacteria	Alteromonadales	Alteromonadaceae	Pseudoalteromonas	11	2	9	703
TRAN	BEVs	1090784	4.8788	0.609979	4.37827	0.000983569	0.0135911	0.000883902	0.0134353	3.0536	IPR000531|IPR012910	TonB-dependent receptor-like, beta-barrel|TonB-dependent receptor, plug domain	TIGR04056	SusC/RagA family TonB-linked outer membrane protein	PF00593|PF07715	TonB dependent receptor|TonB-dependent Receptor Plug Domain	Bacteria	Bacteroidota	Bacteroidia	Flavobacteriales	Flavobacteriaceae	MED-G13	21	3	9	1020
TRAN	BEVs	9232259	4.61865	2.57834	4.4282	0.000618549	0.0105077	0.000847317	0.0134353	3.07195	IPR000531|IPR012910	TonB-dependent receptor-like, beta-barrel|TonB-dependent receptor, plug domain			PF00593|PF07715	TonB dependent receptor|TonB-dependent Receptor Plug Domain	Bacteria	Pseudomonadota	Gammaproteobacteria	Alteromonadales	Alteromonadaceae	Pseudoalteromonas	40	24	24	963
TRAN	BEVs	9619502	4.21861	0.169034	3.2939	0.00672832	0.0487002	0.00862268	0.0569847	2.06436	IPR000531|IPR012910	TonB-dependent receptor-like, beta-barrel|TonB-dependent receptor, plug domain			PF00593|PF07715	TonB dependent receptor|TonB-dependent Receptor Plug Domain	Bacteria	Pseudomonadota	Gammaproteobacteria	SAR86	D2472	SAR86A	54	7	11	940
TRAN	BEVs	6702426	3.90743	4.55118	3.04711	0.00968956	0.0613672	0.0126206	0.068512	1.89892	IPR012910	TonB-dependent receptor, plug domain			PF07715	TonB-dependent Receptor Plug Domain	Bacteria	Pseudomonadota	Gammaproteobacteria	SAR86	AG-339-G14	AG-339-G14	27	7	10	468
TRAN	BEVs	4420906	3.82036	-0.028033	3.64011	0.00415943	0.0395146	0.00700471	0.0522216	2.15461	IPR012910|IPR000531	TonB-dependent receptor, plug domain|TonB-dependent receptor-like, beta-barrel			PF07715|PF00593	TonB-dependent Receptor Plug Domain|TonB dependent receptor	Bacteria	Pseudomonadota	Gammaproteobacteria	SAR86	AG-339-G14	MEDG-81	31	1	4	1238
TRAN	BEVs	12740019	3.61006	-0.516859	3.17915	0.00922273	0.0613672	0.00702285	0.0522216	2.15349	IPR012910	TonB-dependent receptor, plug domain	TIGR01782	TonB-dependent receptor	PF07715	TonB-dependent Receptor Plug Domain	Bacteria	Pseudomonadota	Gammaproteobacteria	SAR86	D2472	CAJQGY01	21	11	13	867
TRAN	BEVs	9398719	3.54503	0.83125	2.93696	0.0119377	0.0648045	0.0114731	0.0645892	1.94032	-|IPR012910	-|TonB-dependent receptor, plug domain			PF13715|PF07715	CarboxypepD_reg-like domain|TonB-dependent Receptor Plug Domain	Bacteria	Bacteroidota	Bacteroidia	Flavobacteriales	Flavobacteriaceae		13	8	10	817
TRAN	BEVs	8707072	3.52513	0.515718	3.17353	0.00931366	0.0613672	0.0108425	0.0645892	1.96487	IPR000531|IPR012910	TonB-dependent receptor-like, beta-barrel|TonB-dependent receptor, plug domain	TIGR01782	TonB-dependent receptor	PF00593|PF07715	TonB dependent receptor|TonB-dependent Receptor Plug Domain	Bacteria	Pseudomonadota	Gammaproteobacteria	SAR86	D2472		26	10	13	825
TRAN	BEVs	15008102	3.46988	1.32528	3.43648	0.00519467	0.0438321	0.00377855	0.0382894	2.42267	IPR000531|-	TonB-dependent receptor-like, beta-barrel|-			PF00593|PF13715	TonB dependent receptor|CarboxypepD_reg-like domain	Bacteria	Bacteroidota	Bacteroidia	Flavobacteriales	Flavobacteriaceae	SCGC-AAA160-P02	23	5	10	599
TRAN	BEVs	1722507	3.10488	-2.38911	3.38927	0.00565856	0.0438321	0.00581401	0.0519841	2.23552	IPR000531	TonB-dependent receptor-like, beta-barrel			PF00593	TonB dependent receptor	Bacteria	Pseudomonadota	Gammaproteobacteria	Cellvibrionales	Porticoccaceae	AAA300-D14	37	3	7	727
TRAN	BEVs	7730360	2.89917	0.0139873	2.64438	0.0220068	0.0983835	0.0194872	0.0897592	1.71025	-	-	TIGR03407	urea ABC transporter substrate-binding protein	PF13433	Periplasmic binding protein domain	Bacteria	Pseudomonadota	Alphaproteobacteria	TMED109_A	TMED131		65	5	13	425
TRAN	BEVs	8543711	2.37646	0.539583	2.92793	0.0113372	0.0638245	0.0102721	0.0645892	1.98834	IPR000531|IPR012910	TonB-dependent receptor-like, beta-barrel|TonB-dependent receptor, plug domain			PF00593|PF07715	TonB dependent receptor|TonB-dependent Receptor Plug Domain	Bacteria	Verrucomicrobiota	Verrucomicrobiae	Verrucomicrobiales	Akkermansiaceae	Oceaniferula	33	16	16	736
TRAN	BEVs	4941998	2.34718	3.49371	2.73755	0.0164227	0.0780078	0.0151147	0.0765812	1.8206	IPR000531|IPR012910	TonB-dependent receptor-like, beta-barrel|TonB-dependent receptor, plug domain			PF00593|PF07715	TonB dependent receptor|TonB-dependent Receptor Plug Domain	Bacteria	Pseudomonadota	Gammaproteobacteria	Burkholderiales			124	42	43	917
TRAN	BEVs	6425895	2.34063	2.97058	2.46143	0.0306644	0.110976	0.0204505	0.0914258	1.6893	IPR012910|IPR000531|-	TonB-dependent receptor, plug domain|TonB-dependent receptor-like, beta-barrel|-	TIGR04056	SusC/RagA family TonB-linked outer membrane protein	PF07715|PF00593|PF13715	TonB-dependent Receptor Plug Domain|TonB dependent receptor|CarboxypepD_reg-like domain	Bacteria	Bacteroidota	Bacteroidia	Flavobacteriales	Flavobacteriaceae	SCGC-AAA160-P02	72	15	28	1031
TRAN	Cells	14710829	-2.19357	0.727728	-2.53688	0.0253559	0.101931	0.0167338	0.0820495	1.77641	IPR006665|IPR027385	OmpA-like domain|Outer membrane protein beta-barrel domain			PF00691|PF13505	OmpA family|Outer membrane protein beta-barrel domain	Bacteria	Pseudomonadota	Gammaproteobacteria	Moraxellales	Moraxellaceae	Acinetobacter	66	14	19	340
TRAN	Cells	12852994	-2.76086	1.5278	-2.55469	0.027566	0.107437	0.0179492	0.0852589	1.74595	IPR000531|IPR012910	TonB-dependent receptor-like, beta-barrel|TonB-dependent receptor, plug domain			PF00593|PF07715	TonB dependent receptor|TonB-dependent Receptor Plug Domain	Bacteria	Pseudomonadota	Gammaproteobacteria	GCA-002705445	GCA-002716945	CACLCV01	13	1	3	738
TRAN	Cells	9168115	-3.12485	1.39693	-2.96886	0.0133242	0.0698373	0.00708776	0.0522216	2.14949	IPR033900	Porin domain, Gram-negative type			PF13609	Gram-negative porin	Bacteria	Pseudomonadota	Alphaproteobacteria	Rhodobacterales	Rhodobacteraceae	Tateyamaria	19	7	7	329
TRAN	Cells	9057597	-3.13101	1.41823	-4.07073	0.00122129	0.0142797	0.000846489	0.0134353	3.07238	-	-	TIGR03407	urea ABC transporter substrate-binding protein	PF13433	Periplasmic binding protein domain	Bacteria	Pseudomonadota	Alphaproteobacteria	Puniceispirillales	AAA536-G10	TMED54	109	8	19	424
TRAN	Cells	14285696	-3.31202	-0.878656	-3.08165	0.0109354	0.0638245	0.0114636	0.0645892	1.94068	IPR000531|IPR012910	TonB-dependent receptor-like, beta-barrel|TonB-dependent receptor, plug domain			PF00593|PF07715	TonB dependent receptor|TonB-dependent Receptor Plug Domain	Bacteria	Pseudomonadota	Gammaproteobacteria	SAR86	D2472	CACNXK01	92	1	17	1012
TRAN	Cells	12696341	-3.56068	1.44816	-2.97745	0.014562	0.0737808	0.0230897	0.0997083	1.63658	IPR002347	Short-chain dehydrogenase/reductase SDR	TIGR01830	3-oxoacyl-[acyl-carrier-protein] reductase	PF00106	short chain dehydrogenase	Bacteria	Cyanobacteriota	Cyanobacteriia				6	5	5	288
TRAN	Cells	15610644	-3.61673	1.72377	-2.61721	0.0247044	0.101931	0.0242711	0.0997083	1.61491	IPR006114|IPR006115	6-phosphogluconate dehydrogenase, C-terminal|6-phosphogluconate dehydrogenase, NADP-binding	TIGR00873	decarboxylating NADP(+)-dependent phosphogluconate dehydrogenase	PF00393|PF03446	6-phosphogluconate dehydrogenase, C-terminal domain|NAD binding domain of 6-phosphogluconate dehydrogenase	Bacteria	Cyanobacteriota	Cyanobacteriia	Synechococcales	Cyanobiaceae	Synechococcus_C	18	6	9	354
TRAN	Cells	7378366	-3.63549	-0.1246	-3.62551	0.00369415	0.037434	0.00721482	0.0522216	2.14177	IPR001638	Solute-binding protein family 3/N-terminal domain of MltF			PF00497	Bacterial extracellular solute-binding proteins, family 3	Bacteria	Pseudomonadota	Alphaproteobacteria	Pelagibacterales	Pelagibacteraceae		386	3	24	350
TRAN	Cells	11248335	-3.70485	1.17146	-3.64798	0.00276921	0.0300657	0.00309403	0.0335923	2.50948	IPR021026|IPR008638	Filamentous haemagglutinin family outer membrane protein, domain of unknown function DUF3739|Filamentous haemagglutinin FhaB/tRNA nuclease CdiA-like, TPS domain	TIGR01901	filamentous hemagglutinin family N-terminal domain	PF12545|PF05860	Filamentous haemagglutinin family outer membrane protein|TPS secretion domain	Bacteria	Pseudomonadota	Gammaproteobacteria	Xanthomonadales	Xanthomonadaceae	Stenotrophomonas	103	85	85	4131
TRAN	Cells	15294819	-3.80054	3.79516	-3.37876	0.00576739	0.0438321	0.00772691	0.0533859	2.11199							Bacteria	Cyanobacteriota	Cyanobacteriia	Synechococcales	Cyanobiaceae	Prochlorococcus_A	29	4	6	313
TRAN	Cells	5549064	-4.30117	2.40185	-3.51393	0.00451608	0.0403791	0.00571081	0.0519841	2.2433	IPR007049	Carbohydrate-selective porin OprB	NF033921	iron uptake porin	PF04966	Carbohydrate-selective porin, OprB family	Bacteria	Cyanobacteriota	Cyanobacteriia	Synechococcales	Cyanobiaceae	Parasynechococcus	54	5	15	407
TRAN	Cells	11474605	-4.38243	-0.618591	-4.15968	0.00120608	0.0142797	0.00177546	0.0207592	2.75069	IPR025997	Periplasmic binding protein			PF13407	Periplasmic binding protein domain	Bacteria	Pseudomonadota	Alphaproteobacteria	HIMB59	HIMB59	HIMB59	31	3	7	343
TRAN	Cells	10057810	-4.93016	0.436225	-2.8159	0.016097	0.0780078	0.0240677	0.0997083	1.61857	-	-			PF13433	Periplasmic binding protein domain	Bacteria	Pseudomonadota	Alphaproteobacteria	Rhodobacterales	Rhodobacteraceae		36	4	6	325
TRAN	Cells	4300432	-5.42221	-2.3406	-4.73247	0.000540264	0.0105077	0.000432181	0.0120028	3.36433							Bacteria	Cyanobacteriota	Cyanobacteriia	Synechococcales	Cyanobiaceae	Prochlorococcus_A	20	2	7	418
TRAN	Cells	5069223	-5.43709	2.47606	-6.14399	2.94001e-05	0.00379326	5.07207e-05	0.00559981	4.29482	IPR005064	Bordetella uptake gene			PF03401	Tripartite tricarboxylate transporter family receptor	Bacteria	Pseudomonadota	Alphaproteobacteria	HIMB59	HIMB59	HIMB59	156	3	11	325
TRAN	Cells	8977077	-5.98212	0.876812	-6.08426	6.44004e-05	0.00379326	7.36817e-05	0.00559981	4.13264	IPR001638	Solute-binding protein family 3/N-terminal domain of MltF			PF00497	Bacterial extracellular solute-binding proteins, family 3	Bacteria	Pseudomonadota	Alphaproteobacteria	Puniceispirillales	Puniceispirillaceae	UBA3439	49	2	9	360
TRAN	Cells	10433989	-6.2062	-0.871913	-5.25034	0.000232031	0.00705374	0.000473794	0.0120028	3.32441	IPR000531	TonB-dependent receptor-like, beta-barrel			PF00593	TonB dependent receptor	Bacteria	Pseudomonadota	Alphaproteobacteria	Parvibaculales	RS24	UBA7378	28	1	16	386
TRAN	Cells	9501970	-7.26403	0.636894	-4.88405	0.0005466	0.0105077	0.00104293	0.0144114	2.98175	IPR000531|IPR012910	TonB-dependent receptor-like, beta-barrel|TonB-dependent receptor, plug domain			PF00593|PF07715	TonB dependent receptor|TonB-dependent Receptor Plug Domain	Bacteria	Marinisomatota	Marinisomatia	Marinisomatales	Marinisomataceae	Marinisoma	24	10	10	729

## Sheet: GYRE
Enr.reg	Enr.frac	gene_callers_id	logFC	AveExpr	t	P.Value	adj.P.Val	sca.P.Value	sca.adj.pval	log.sca.pval	InterPro_acc	InterPro_ann	NCBIfam_acc	NCBIfam_ann	Pfam_acc	Pfam_ann	Domain	Phylum	Class	Order	Family	Genus	PSMs	Unique_pep	Total_pep	Length
GYRE	BEVs	1746489	6.66626	-1.08451	5.70068	0.000113826	0.00154563	8.35278e-05	0.00118825	4.07817	IPR001638	Solute-binding protein family 3/N-terminal domain of MltF			PF00497	Bacterial extracellular solute-binding proteins, family 3	Bacteria	Pseudomonadota	Alphaproteobacteria	Rhodobacterales	Rhodobacteraceae		56	1	6	277
GYRE	BEVs	5788927	6.0105	1.17777	4.95286	0.000373035	0.00384972	0.000289051	0.0031073	3.53903	IPR000531|IPR012910	TonB-dependent receptor-like, beta-barrel|TonB-dependent receptor, plug domain			PF00593|PF07715	TonB dependent receptor|TonB-dependent Receptor Plug Domain	Bacteria	Pseudomonadota	Gammaproteobacteria	SAR86	D2472	SAR86A	26	3	7	756
GYRE	BEVs	6702426	5.96414	3.1396	5.90386	5.96699e-05	0.00118422	4.24203e-05	0.000841881	4.37243	IPR012910	TonB-dependent receptor, plug domain			PF07715	TonB-dependent Receptor Plug Domain	Bacteria	Pseudomonadota	Gammaproteobacteria	SAR86	AG-339-G14	AG-339-G14	27	7	10	468
GYRE	BEVs	7336274	5.54343	2.11157	3.60214	0.00518388	0.023798	0.00500325	0.0229931	2.30075	-	-			PF13343	Bacterial extracellular solute-binding protein	Bacteria	Pseudomonadota	Alphaproteobacteria	Pelagibacterales	Pelagibacteraceae	Pelagibacter	17	1	9	342
GYRE	BEVs	1772522	5.53323	3.7759	7.28638	7.41865e-06	0.000191401	5.22105e-06	0.000134703	5.28224							Bacteria	Bacteroidota	Bacteroidia	Flavobacteriales	Flavobacteriaceae	SCGC-AAA160-P02	22	7	13	571
GYRE	BEVs	12052686	5.35697	-0.20122	6.1683	8.33798e-05	0.0013445	8.75069e-05	0.00118825	4.05796	IPR000531|IPR012910	TonB-dependent receptor-like, beta-barrel|TonB-dependent receptor, plug domain			PF00593|PF07715	TonB dependent receptor|TonB-dependent Receptor Plug Domain	Bacteria	Pseudomonadota	Gammaproteobacteria	Cellvibrionales	Halieaceae	Luminiphilus	18	3	8	605
GYRE	BEVs	9398719	5.25224	0.804027	3.87015	0.00280479	0.0164463	0.00315747	0.0177093	2.50066	-|IPR012910	-|TonB-dependent receptor, plug domain			PF13715|PF07715	CarboxypepD_reg-like domain|TonB-dependent Receptor Plug Domain	Bacteria	Bacteroidota	Bacteroidia	Flavobacteriales	Flavobacteriaceae		13	8	10	817
GYRE	BEVs	878485	4.61637	-1.64519	3.90341	0.00395651	0.0208323	0.00383457	0.0198426	2.41628	IPR000531	TonB-dependent receptor-like, beta-barrel			PF00593	TonB dependent receptor	Bacteria	Bacteroidota	Bacteroidia	Flavobacteriales	Flavobacteriaceae	Marisimplicoccus	89	1	8	574
GYRE	BEVs	8634051	4.56423	-0.550548	3.50119	0.00723905	0.0287729	0.0107753	0.037067	1.96757	IPR000917	Sulfatase, N-terminal			PF00884	Sulfatase	Bacteria	Pseudomonadota	Gammaproteobacteria	Cellvibrionales	Porticoccaceae	HTCC2207	14	9	9	558
GYRE	BEVs	3572225	4.5459	-2.63775	3.90551	0.00502231	0.0235592	0.0103989	0.0362681	1.98301	IPR012910	TonB-dependent receptor, plug domain			PF07715	TonB-dependent Receptor Plug Domain	Bacteria	Pseudomonadota	Gammaproteobacteria	Cellvibrionales	Halieaceae	Luminiphilus	32	2	5	550
GYRE	BEVs	15849281	4.4348	-0.33231	4.24379	0.00150742	0.0102346	0.00149027	0.0101181	2.82674	-	-			PF13620	Carboxypeptidase regulatory-like domain	Bacteria	Pseudomonadota	Gammaproteobacteria	SAR86	D2472		18	5	8	970
GYRE	BEVs	9232259	4.37158	2.60151	5.4539	3.82146e-05	0.000821613	2.87774e-05	0.000618714	4.54095	IPR000531|IPR012910	TonB-dependent receptor-like, beta-barrel|TonB-dependent receptor, plug domain			PF00593|PF07715	TonB dependent receptor|TonB-dependent Receptor Plug Domain	Bacteria	Pseudomonadota	Gammaproteobacteria	Alteromonadales	Alteromonadaceae	Pseudoalteromonas	40	24	24	963
GYRE	BEVs	6110668	4.04133	-0.616183	3.67109	0.00693304	0.0286246	0.0112121	0.0380621	1.95031	-	-			PF13620	Carboxypeptidase regulatory-like domain	Bacteria	Pseudomonadota	Gammaproteobacteria	SAR86	D2472	CACNXK01	115	1	19	720
GYRE	BEVs	10131168	4.03512	-2.01097	3.57074	0.00651107	0.0284721	0.00667874	0.0292053	2.17531	-	-			PF13620	Carboxypeptidase regulatory-like domain	Bacteria	Marinisomatota	Marinisomatia	Marinisomatales	Marinisomataceae	Marinisoma	83	4	9	449
GYRE	BEVs	2091661	3.95062	-0.656221	3.49229	0.0041624	0.0212022	0.0047303	0.0221894	2.32511	-	-			PF13379	NMT1-like family	Bacteria	Pseudomonadota	Gammaproteobacteria	Pseudomonadales			9	6	7	464
GYRE	BEVs	7356572	3.86481	1.20106	3.5452	0.00827055	0.031211	0.0184279	0.0540108	1.73452	IPR012910|IPR000531	TonB-dependent receptor, plug domain|TonB-dependent receptor-like, beta-barrel			PF07715|PF00593	TonB-dependent Receptor Plug Domain|TonB dependent receptor	Bacteria	Pseudomonadota	Gammaproteobacteria	SAR86	AG-339-G14	MEDG-81	21	3	10	674
GYRE	BEVs	3764369	3.79405	1.06118	5.29843	9.84061e-05	0.00141928	7.5302e-05	0.00114282	4.12319							Bacteria	Cyanobacteriota	Cyanobacteriia	Synechococcales	Cyanobiaceae	Prochlorococcus_A	37	8	13	354
GYRE	BEVs	1533165	3.75981	-2.88651	3.8705	0.0033719	0.0185505	0.00384546	0.0198426	2.41505	IPR012944|IPR033985	RagB/SusD domain|SusD-like, N-terminal			PF07980|PF14322	SusD family|Starch-binding associating with outer membrane	Bacteria	Bacteroidota	Bacteroidia	Flavobacteriales	Flavobacteriaceae	MS024-2A	44	2	12	471
GYRE	BEVs	13742374	3.58571	1.37266	2.49166	0.0263429	0.0672917	0.0234815	0.0618185	1.62927	IPR000531	TonB-dependent receptor-like, beta-barrel			PF00593	TonB dependent receptor	Bacteria	Pseudomonadota	Gammaproteobacteria	SAR86	AG-339-G14	AG-339-G14	26	1	6	422
GYRE	BEVs	4621396	3.57665	-0.217714	4.02191	0.00265596	0.0164463	0.00297272	0.0172272	2.52685	IPR000531|IPR012910	TonB-dependent receptor-like, beta-barrel|TonB-dependent receptor, plug domain			PF00593|PF07715	TonB dependent receptor|TonB-dependent Receptor Plug Domain	Bacteria	Pseudomonadota	Gammaproteobacteria	Pseudomonadales	HTCC2089	UBA4421	29	1	9	754
GYRE	BEVs	5860399	3.47371	-1.93655	3.36124	0.00767998	0.0300217	0.00783031	0.0330013	2.10622	IPR006059	Bacterial-type extracellular solute-binding protein			PF13416	Bacterial extracellular solute-binding protein	Bacteria	Pseudomonadota	Alphaproteobacteria				21	1	4	362
GYRE	BEVs	6172227	3.42547	-0.135454	5.84321	3.6352e-05	0.000821613	2.55225e-05	0.000598618	4.59308	IPR000531	TonB-dependent receptor-like, beta-barrel	TIGR04056	SusC/RagA family TonB-linked outer membrane protein	PF00593	TonB dependent receptor	Bacteria	Bacteroidota	Bacteroidia	Flavobacteriales	Flavobacteriaceae	SCGC-AAA160-P02	21	10	12	857
GYRE	BEVs	4431545	3.31667	0.643676	3.42825	0.00525771	0.023798	0.00467504	0.0221894	2.33021	IPR000531	TonB-dependent receptor-like, beta-barrel			PF00593	TonB dependent receptor	Bacteria	Pseudomonadota	Gammaproteobacteria	Cellvibrionales	Halieaceae	Luminiphilus	23	5	11	527
GYRE	BEVs	4812801	3.23606	2.94398	3.87806	0.00276765	0.0164463	0.00577145	0.025673	2.23872	IPR033900	Porin domain, Gram-negative type			PF13609	Gram-negative porin	Bacteria	Pseudomonadota	Alphaproteobacteria	MPNO01	UBA830	UBA830	7	5	5	369
GYRE	BEVs	10803620	3.16259	-0.275123	2.41322	0.0318798	0.0761574	0.0285905	0.0723172	1.54378	IPR012910	TonB-dependent receptor, plug domain			PF07715	TonB-dependent Receptor Plug Domain	Bacteria	Pseudomonadota	Gammaproteobacteria	SAR86	AG-339-G14	AG-339-G14	26	3	6	364
GYRE	BEVs	6084713	3.11617	1.03493	2.47317	0.0317464	0.0761574	0.0365213	0.0864449	1.43745	IPR000531|IPR012910	TonB-dependent receptor-like, beta-barrel|TonB-dependent receptor, plug domain			PF00593|PF07715	TonB dependent receptor|TonB-dependent Receptor Plug Domain	Bacteria	Pseudomonadota	Gammaproteobacteria	Cellvibrionales	Halieaceae	Luminiphilus	13	6	9	897
GYRE	BEVs	5167915	3.11282	-0.947158	4.00048	0.00122131	0.00889641	0.000989615	0.00728045	3.00453	IPR000531|IPR012910	TonB-dependent receptor-like, beta-barrel|TonB-dependent receptor, plug domain	TIGR01783	TonB-dependent siderophore receptor	PF00593|PF07715	TonB dependent receptor|TonB-dependent Receptor Plug Domain	Bacteria	Pseudomonadota	Alphaproteobacteria	Parvibaculales	RS24	UBA8337	34	8	12	700
GYRE	BEVs	3042551	3.10083	-0.932786	2.67477	0.0222909	0.0599232	0.0213832	0.0579312	1.66993	IPR002628	Photosystem II extrinsic protein O			PF01716	Manganese-stabilising protein / photosystem II polypeptide	Bacteria	Cyanobacteriota	Cyanobacteriia	Synechococcales	Cyanobiaceae	Prochlorococcus_A	47	1	7	207
GYRE	BEVs	3820124	3.07864	-1.25715	3.52508	0.00441274	0.021894	0.00329112	0.0180662	2.48266	IPR001638	Solute-binding protein family 3/N-terminal domain of MltF			PF00497	Bacterial extracellular solute-binding proteins, family 3	Bacteria	Pseudomonadota	Alphaproteobacteria	Pelagibacterales	Pelagibacteraceae		400	1	14	276
GYRE	BEVs	1722507	3.01016	-2.2752	3.27474	0.00885658	0.0321831	0.0104025	0.0362681	1.98286	IPR000531	TonB-dependent receptor-like, beta-barrel			PF00593	TonB dependent receptor	Bacteria	Pseudomonadota	Gammaproteobacteria	Cellvibrionales	Porticoccaceae	AAA300-D14	37	3	7	727
GYRE	BEVs	5027600	2.92362	1.83885	4.23302	0.000892036	0.00719204	0.000720262	0.00582443	3.14251							Bacteria	Pseudomonadota	Gammaproteobacteria	SAR86	D2472	CAJQGY01	21	4	11	746
GYRE	BEVs	14381758	2.75056	3.42257	2.46768	0.0288134	0.0721286	0.025616	0.0667568	1.59149	IPR012910|IPR000531	TonB-dependent receptor, plug domain|TonB-dependent receptor-like, beta-barrel			PF07715|PF00593	TonB-dependent Receptor Plug Domain|TonB dependent receptor	Bacteria	Pseudomonadota	Gammaproteobacteria	SAR86	TMED112	TMED112	58	1	15	672
GYRE	BEVs	3387314	2.73562	-1.1433	2.52338	0.0290751	0.0721286	0.0276764	0.071405	1.55789	IPR012910|-	TonB-dependent receptor, plug domain|-	TIGR04056	SusC/RagA family TonB-linked outer membrane protein	PF07715|PF13715	TonB-dependent Receptor Plug Domain|CarboxypepD_reg-like domain	Bacteria	Bacteroidota	Bacteroidia	Flavobacteriales	Flavobacteriaceae		28	5	12	1022
GYRE	BEVs	13570048	2.71665	-0.648103	3.16399	0.0106403	0.0348588	0.0132121	0.0426091	1.87903	IPR012910	TonB-dependent receptor, plug domain			PF07715	TonB-dependent Receptor Plug Domain	Bacteria	Pseudomonadota	Gammaproteobacteria	Pseudomonadales	HTCC2089	UBA4421	38	1	5	317
GYRE	BEVs	13103990	2.7003	0.405507	2.67117	0.0224324	0.0599232	0.0325314	0.0791801	1.4877	-	-			PF13620	Carboxypeptidase regulatory-like domain	Bacteria	Pseudomonadota	Gammaproteobacteria	SAR86	D2472	MED-G82	11	7	7	1034
GYRE	BEVs	9070834	2.6526	-0.737717	2.81662	0.0211293	0.0592538	0.030948	0.0767749	1.50937	IPR000531|IPR012910	TonB-dependent receptor-like, beta-barrel|TonB-dependent receptor, plug domain			PF00593|PF07715	TonB dependent receptor|TonB-dependent Receptor Plug Domain	Bacteria	Pseudomonadota	Gammaproteobacteria	Alteromonadales	Alteromonadaceae	Pseudoalteromonas	19	9	11	860
GYRE	BEVs	12740019	2.64975	-0.23315	2.76805	0.0189198	0.0548463	0.0181675	0.053876	1.74071	IPR012910	TonB-dependent receptor, plug domain	TIGR01782	TonB-dependent receptor	PF07715	TonB-dependent Receptor Plug Domain	Bacteria	Pseudomonadota	Gammaproteobacteria	SAR86	D2472	CAJQGY01	21	11	13	867
GYRE	BEVs	869966	2.62269	-1.10897	2.50435	0.0300604	0.0732342	0.0387386	0.0908595	1.41186	IPR000531	TonB-dependent receptor-like, beta-barrel			PF00593	TonB dependent receptor	Bacteria	Pseudomonadota	Gammaproteobacteria	Cellvibrionales	Halieaceae	Luminiphilus	11	1	6	541
GYRE	BEVs	194051	2.41068	-1.27269	2.39364	0.0387653	0.087528	0.0401062	0.0925504	1.39679	IPR000531|IPR012910	TonB-dependent receptor-like, beta-barrel|TonB-dependent receptor, plug domain			PF00593|PF07715	TonB dependent receptor|TonB-dependent Receptor Plug Domain	Bacteria	Pseudomonadota	Gammaproteobacteria	SAR86	D2472	CACNXK01	30	2	6	1004
GYRE	BEVs	12123375	2.2332	3.42322	3.87409	0.00126999	0.00889641	0.000769541	0.00601641	3.11377	IPR018389	TRAP transporter solute receptor DctP			PF03480	Bacterial extracellular solute-binding protein, family 7	Bacteria	Pseudomonadota	Alphaproteobacteria	Pelagibacterales	Pelagibacteraceae	Pelagibacter	346	8	18	385
GYRE	BEVs	8543711	2.09317	1.66777	4.39288	0.000369692	0.00384972	0.000270968	0.00303956	3.56708	IPR000531|IPR012910	TonB-dependent receptor-like, beta-barrel|TonB-dependent receptor, plug domain			PF00593|PF07715	TonB dependent receptor|TonB-dependent Receptor Plug Domain	Bacteria	Verrucomicrobiota	Verrucomicrobiae	Verrucomicrobiales	Akkermansiaceae	Oceaniferula	33	16	16	736
GYRE	BEVs	5373665	2.04571	1.69246	2.47122	0.0300885	0.0732342	0.0292167	0.0731836	1.53437	IPR000531|IPR012910	TonB-dependent receptor-like, beta-barrel|TonB-dependent receptor, plug domain			PF00593|PF07715	TonB dependent receptor|TonB-dependent Receptor Plug Domain	Bacteria	Pseudomonadota	Gammaproteobacteria	Alteromonadales	Alteromonadaceae	Pseudoalteromonas	19	4	12	1011
GYRE	BEVs	14215353	1.8644	1.42459	3.22082	0.00695646	0.0286246	0.00422152	0.0205742	2.37453	IPR012910	TonB-dependent receptor, plug domain			PF07715	TonB-dependent Receptor Plug Domain	Bacteria	Bacteroidota	Bacteroidia	Cytophagales	MED-G16	MED-G16	113	2	17	559
GYRE	BEVs	1312988	1.61537	1.85784	2.57327	0.0215658	0.0594189	0.018841	0.0540108	1.7249			NF033921	iron uptake porin			Bacteria	Cyanobacteriota	Cyanobacteriia	Synechococcales	Cyanobiaceae	Prochlorococcus_A	27	2	4	445
GYRE	Cells	2273848	-1.14056	2.93441	-2.29019	0.0354247	0.0823384	0.0285438	0.0723172	1.54449	IPR000531	TonB-dependent receptor-like, beta-barrel			PF00593	TonB dependent receptor	Bacteria	Pseudomonadota	Gammaproteobacteria	Pseudomonadales			69	6	10	352
GYRE	Cells	16453004	-1.47664	3.0605	-2.24887	0.0416973	0.0927405	0.0337261	0.0813209	1.47203	IPR012910|IPR000531|-	TonB-dependent receptor, plug domain|TonB-dependent receptor-like, beta-barrel|-	TIGR04056	SusC/RagA family TonB-linked outer membrane protein	PF07715|PF00593|PF13715	TonB-dependent Receptor Plug Domain|TonB dependent receptor|CarboxypepD_reg-like domain	Bacteria	Bacteroidota	Bacteroidia	Flavobacteriales	Flavobacteriaceae	MS024-2A	78	9	18	1063
GYRE	Cells	5891579	-1.69324	2.33315	-2.72433	0.0159938	0.0474299	0.0126159	0.0412014	1.89908	IPR000531|IPR012910	TonB-dependent receptor-like, beta-barrel|TonB-dependent receptor, plug domain			PF00593|PF07715	TonB dependent receptor|TonB-dependent Receptor Plug Domain	Bacteria	Pseudomonadota	Gammaproteobacteria	Pseudomonadales	Pseudohongiellaceae	UBA9145	70	11	16	1043
GYRE	Cells	14742096	-1.73208	0.750676	-2.55105	0.0225293	0.0599232	0.0204262	0.0566663	1.68981	IPR012910|-	TonB-dependent receptor, plug domain|-	TIGR04056	SusC/RagA family TonB-linked outer membrane protein	PF07715|PF13715	TonB-dependent Receptor Plug Domain|CarboxypepD_reg-like domain	Bacteria	Bacteroidota	Bacteroidia	Flavobacteriales	Schleiferiaceae	UBA10364	36	8	13	1006
GYRE	Cells	12854965	-1.77049	0.469074	-2.55414	0.0233712	0.0615283	0.0207436	0.0569344	1.68312	IPR000531|IPR012910	TonB-dependent receptor-like, beta-barrel|TonB-dependent receptor, plug domain			PF00593|PF07715	TonB dependent receptor|TonB-dependent Receptor Plug Domain	Bacteria	Pseudomonadota	Gammaproteobacteria	Cellvibrionales	Porticoccaceae	HTCC2207	27	14	16	650
GYRE	Cells	15772825	-1.80667	1.77112	-2.97697	0.00910454	0.0326246	0.0080547	0.0330013	2.09395	IPR000531|IPR012910	TonB-dependent receptor-like, beta-barrel|TonB-dependent receptor, plug domain			PF00593|PF07715	TonB dependent receptor|TonB-dependent Receptor Plug Domain	Bacteria	Pseudomonadota	Gammaproteobacteria				19	7	8	917
GYRE	Cells	1763637	-1.8671	1.92632	-2.53223	0.0243743	0.063521	0.0215558	0.0579312	1.66644	IPR000531|IPR012910	TonB-dependent receptor-like, beta-barrel|TonB-dependent receptor, plug domain			PF00593|PF07715	TonB dependent receptor|TonB-dependent Receptor Plug Domain	Bacteria	Pseudomonadota	Gammaproteobacteria	SAR86	AG-339-G14	AG-339-G14	55	4	13	860
GYRE	Cells	10862370	-1.95189	0.906971	-2.50398	0.0247074	0.063745	0.022625	0.0601777	1.64541	IPR011852	TRAP transporter solute receptor, TAXI family	TIGR02122	TAXI family TRAP transporter solute-binding subunit	PF16868	NMT1-like family	Bacteria	Pseudomonadota	Alphaproteobacteria	Puniceispirillales	AAA536-G10	AAA536-G10	43	5	5	318
GYRE	Cells	16281783	-2.05439	1.48893	-3.24266	0.00491516	0.0234835	0.0040479	0.0204776	2.39277	IPR028081	Leucine-binding protein domain			PF13458	Periplasmic binding protein	Bacteria	Pseudomonadota	Alphaproteobacteria	Puniceispirillales	AAA536-G10		28	9	9	433
GYRE	Cells	11058899	-2.13058	0.346082	-2.80703	0.0135633	0.0413491	0.014993	0.0471732	1.82411	IPR005064	Bordetella uptake gene			PF03401	Tripartite tricarboxylate transporter family receptor	Bacteria	Pseudomonadota					14	5	6	325
GYRE	Cells	4898934	-2.26598	0.314381	-2.36728	0.0362904	0.0835976	0.0348376	0.0832232	1.45795	IPR018389	TRAP transporter solute receptor DctP			PF03480	Bacterial extracellular solute-binding protein, family 7	Bacteria	Pseudomonadota	Alphaproteobacteria	Rhodobacterales	Rhodobacteraceae	CACIJG01	48	2	8	406
GYRE	Cells	8625387	-2.37326	-0.937898	-2.62064	0.0216488	0.0594189	0.0156346	0.0480205	1.80591	-	-	TIGR03407	urea ABC transporter substrate-binding protein	PF13433	Periplasmic binding protein domain	Bacteria	Cyanobacteriota	Cyanobacteriia	Synechococcales	Cyanobiaceae		212	1	14	431
GYRE	Cells	7730360	-2.37381	1.3567	-3.13067	0.00623886	0.0277522	0.00507986	0.0229931	2.29415	-	-	TIGR03407	urea ABC transporter substrate-binding protein	PF13433	Periplasmic binding protein domain	Bacteria	Pseudomonadota	Alphaproteobacteria	TMED109_A	TMED131		65	5	13	425
GYRE	Cells	12818601	-2.41916	1.65046	-2.66562	0.0198946	0.0564044	0.0186615	0.0540108	1.72905							Bacteria	Pseudomonadota	Gammaproteobacteria	SAR86	D2472	SAR86A	45	5	11	513
GYRE	Cells	10895633	-2.46716	0.154837	-2.62566	0.0194493	0.0557545	0.0171612	0.0514835	1.76545	IPR000531|IPR012910	TonB-dependent receptor-like, beta-barrel|TonB-dependent receptor, plug domain			PF00593|PF07715	TonB dependent receptor|TonB-dependent Receptor Plug Domain	Bacteria	Pseudomonadota	Gammaproteobacteria	SAR86	D2472	CAJQGY01	30	9	11	728
GYRE	Cells	12696341	-2.49283	1.67065	-2.81359	0.0150507	0.0451522	0.0200514	0.0566663	1.69786	IPR002347	Short-chain dehydrogenase/reductase SDR	TIGR01830	3-oxoacyl-[acyl-carrier-protein] reductase	PF00106	short chain dehydrogenase	Bacteria	Cyanobacteriota	Cyanobacteriia				6	5	5	288
GYRE	Cells	12851940	-2.62002	0.549848	-3.43478	0.00419113	0.0212022	0.00361223	0.0194158	2.44222	IPR033900	Porin domain, Gram-negative type			PF13609	Gram-negative porin	Bacteria	Pseudomonadota	Alphaproteobacteria	MPNO01	UBA830	UBA830	35	3	7	374
GYRE	Cells	10636206	-2.70911	-1.51263	-2.9072	0.0163378	0.0478994	0.0202444	0.0566663	1.6937	IPR012910	TonB-dependent receptor, plug domain			PF07715	TonB-dependent Receptor Plug Domain	Bacteria	Pseudomonadota	Gammaproteobacteria	Cellvibrionales	Halieaceae	Luminiphilus	17	2	3	257
GYRE	Cells	6161085	-2.73461	-1.24321	-2.38982	0.0390144	0.087528	0.0401769	0.0925504	1.39602							Bacteria	Pseudomonadota	Gammaproteobacteria	SAR86	D2472	SAR86A	20	4	8	707
GYRE	Cells	8922662	-2.73779	-0.991723	-2.95799	0.0106738	0.0348588	0.00797422	0.0330013	2.09831	IPR018389	TRAP transporter solute receptor DctP	NF037995	TRAP transporter substrate-binding protein DctP	PF03480	Bacterial extracellular solute-binding protein, family 7	Bacteria	Pseudomonadota	Alphaproteobacteria	Puniceispirillales	AAA536-G10	AAA536-G10	189	6	21	352
GYRE	Cells	5149635	-2.77355	1.83609	-2.3364	0.0353779	0.0823384	0.0316546	0.07778	1.49956	IPR000531|IPR012910	TonB-dependent receptor-like, beta-barrel|TonB-dependent receptor, plug domain			PF00593|PF07715	TonB dependent receptor|TonB-dependent Receptor Plug Domain	Bacteria	Pseudomonadota	Gammaproteobacteria	Xanthomonadales	Xanthomonadaceae	Stenotrophomonas	58	31	31	931
GYRE	Cells	8828421	-2.93547	0.56978	-3.49144	0.00468931	0.0228272	0.00422649	0.0205742	2.37402	IPR000531	TonB-dependent receptor-like, beta-barrel			PF00593	TonB dependent receptor	Bacteria	Pseudomonadota	Gammaproteobacteria	SAR86	AG-339-G14	AG-339-G14	26	2	5	748
GYRE	Cells	11474605	-2.9453	1.05521	-3.60676	0.00299333	0.0171618	0.00248061	0.015238	2.60544	IPR025997	Periplasmic binding protein			PF13407	Periplasmic binding protein domain	Bacteria	Pseudomonadota	Alphaproteobacteria	HIMB59	HIMB59	HIMB59	31	3	7	343
GYRE	Cells	12848363	-2.99042	0.661277	-3.22322	0.00851705	0.0313914	0.0088334	0.0341818	2.05387	IPR000531|IPR012910	TonB-dependent receptor-like, beta-barrel|TonB-dependent receptor, plug domain			PF00593|PF07715	TonB dependent receptor|TonB-dependent Receptor Plug Domain	Bacteria	Pseudomonadota	Gammaproteobacteria	SAR86	D2472	SCGC-AAA076-P13	41	6	14	847
GYRE	Cells	13125495	-3.0708	0.528514	-3.0451	0.00970797	0.0339982	0.0086627	0.0341818	2.06235							Bacteria	Pseudomonadota	Alphaproteobacteria	TMED127	TMED127	GCA-2711625	44	2	9	377
GYRE	Cells	7337823	-3.24496	-2.06466	-3.40832	0.00834713	0.031211	0.0118652	0.0397562	1.92572							Bacteria	Pseudomonadota	Gammaproteobacteria	Pseudomonadales	HTCC2089	UBA4421	23	5	11	566
GYRE	Cells	6425895	-3.27118	0.808888	-3.67331	0.00337935	0.0185505	0.00262803	0.0157682	2.58037	IPR012910|IPR000531|-	TonB-dependent receptor, plug domain|TonB-dependent receptor-like, beta-barrel|-	TIGR04056	SusC/RagA family TonB-linked outer membrane protein	PF07715|PF00593|PF13715	TonB-dependent Receptor Plug Domain|TonB dependent receptor|CarboxypepD_reg-like domain	Bacteria	Bacteroidota	Bacteroidia	Flavobacteriales	Flavobacteriaceae	SCGC-AAA160-P02	72	15	28	1031
GYRE	Cells	4326422	-3.27647	-1.67836	-2.90621	0.0136228	0.0413491	0.0171301	0.0514835	1.76624	IPR006665	OmpA-like domain			PF00691	OmpA family	Bacteria	Pseudomonadota	Gammaproteobacteria	Cellvibrionales	Porticoccaceae	HTCC2207	11	2	4	162
GYRE	Cells	1802030	-3.29668	-0.703399	-3.07157	0.0111024	0.0358052	0.0142015	0.0452343	1.84767							Bacteria	Cyanobacteriota	Cyanobacteriia	Synechococcales	Cyanobiaceae	Prochlorococcus_A	12	5	5	366
GYRE	Cells	1455150	-3.40152	-0.182347	-3.14571	0.00975141	0.0339982	0.00944536	0.0353174	2.02478	IPR018389	TRAP transporter solute receptor DctP			PF03480	Bacterial extracellular solute-binding protein, family 7	Bacteria	Pseudomonadota	Alphaproteobacteria	Pelagibacterales	Pelagibacteraceae	Pelagibacter	45	3	7	152
GYRE	Cells	14965606	-3.40621	-1.19506	-3.52414	0.00698972	0.0286246	0.00971434	0.0358043	2.01259	-	-			PF13620	Carboxypeptidase regulatory-like domain	Bacteria	Marinisomatota	Marinisomatia	Marinisomatales	Marinisomataceae	Marinisoma	54	2	4	503
GYRE	Cells	12893207	-3.42319	-2.10396	-3.55389	0.00668005	0.0286246	0.00887667	0.0341818	2.05175	IPR024370	PBP domain			PF12849	PBP superfamily domain	Bacteria	Pseudomonadota	Alphaproteobacteria	Pelagibacterales	AG-422-B15	AG-422-B15	60	4	16	351
GYRE	Cells	8607261	-3.42718	-3.29525	-3.15872	0.0123002	0.0387006	0.0152894	0.0475262	1.81561	IPR012910|IPR000531	TonB-dependent receptor, plug domain|TonB-dependent receptor-like, beta-barrel			PF07715|PF00593	TonB-dependent Receptor Plug Domain|TonB dependent receptor	Bacteria	Pseudomonadota	Gammaproteobacteria	SAR86	AG-339-G14	MEDG-81	29	1	3	930
GYRE	Cells	616208	-3.56158	0.0466742	-3.23549	0.00833678	0.031211	0.0123464	0.040838	1.90846	IPR000531|IPR012910|-	TonB-dependent receptor-like, beta-barrel|TonB-dependent receptor, plug domain|-	TIGR04056	SusC/RagA family TonB-linked outer membrane protein	PF00593|PF07715|PF13715	TonB dependent receptor|TonB-dependent Receptor Plug Domain|CarboxypepD_reg-like domain	Bacteria	Bacteroidota	Bacteroidia	Flavobacteriales	Flavobacteriaceae		6	1	5	1085
GYRE	Cells	7389976	-3.56465	0.220885	-3.51146	0.00360664	0.0193857	0.00300474	0.0172272	2.52219	IPR000531|-|IPR012910	TonB-dependent receptor-like, beta-barrel|-|TonB-dependent receptor, plug domain			PF00593|PF13715|PF07715	TonB dependent receptor|CarboxypepD_reg-like domain|TonB-dependent Receptor Plug Domain	Bacteria	Bacteroidota	Bacteroidia	Flavobacteriales	Flavobacteriaceae	Hel1-33-131	23	11	13	943
GYRE	Cells	7523551	-3.58423	1.92584	-3.5997	0.002738	0.0164463	0.00222814	0.014021	2.65206	IPR006665|IPR027385	OmpA-like domain|Outer membrane protein beta-barrel domain			PF00691|PF13505	OmpA family|Outer membrane protein beta-barrel domain	Bacteria	Pseudomonadota	Gammaproteobacteria	Moraxellales	Moraxellaceae	Acinetobacter	57	11	16	349
GYRE	Cells	8357799	-3.64277	-2.14792	-5.06605	0.00023989	0.00281183	0.00018867	0.00221259	3.7243							Bacteria	Pseudomonadota	Gammaproteobacteria	SAR86	TMED112	TMED112	23	3	7	705
GYRE	Cells	8497783	-3.67651	-0.526954	-2.94026	0.0103853	0.0347975	0.0102701	0.0362681	1.98843	IPR000531|IPR012910	TonB-dependent receptor-like, beta-barrel|TonB-dependent receptor, plug domain			PF00593|PF07715	TonB dependent receptor|TonB-dependent Receptor Plug Domain	Bacteria	Pseudomonadota	Gammaproteobacteria	SAR86	D2472	SAR86A	12	7	8	1037
GYRE	Cells	14710829	-3.83252	2.26072	-3.63581	0.0023121	0.014913	0.00185354	0.0122619	2.732	IPR006665|IPR027385	OmpA-like domain|Outer membrane protein beta-barrel domain			PF00691|PF13505	OmpA family|Outer membrane protein beta-barrel domain	Bacteria	Pseudomonadota	Gammaproteobacteria	Moraxellales	Moraxellaceae	Acinetobacter	66	14	19	340
GYRE	Cells	3877779	-3.87195	1.17847	-3.11244	0.0103357	0.0347975	0.00907795	0.0344428	2.04201	IPR000914	Solute-binding protein family 5 domain			PF00496	Bacterial extracellular solute-binding proteins, family 5 Middle	Bacteria	Pseudomonadota	Alphaproteobacteria	Rhodobacterales	Rhodobacteraceae	CACIJG01	61	7	15	565
GYRE	Cells	11248335	-3.96051	2.13398	-4.63792	0.000250667	0.00281183	0.000168916	0.00207526	3.77233	IPR021026|IPR008638	Filamentous haemagglutinin family outer membrane protein, domain of unknown function DUF3739|Filamentous haemagglutinin FhaB/tRNA nuclease CdiA-like, TPS domain	TIGR01901	filamentous hemagglutinin family N-terminal domain	PF12545|PF05860	Filamentous haemagglutinin family outer membrane protein|TPS secretion domain	Bacteria	Pseudomonadota	Gammaproteobacteria	Xanthomonadales	Xanthomonadaceae	Stenotrophomonas	103	85	85	4131
GYRE	Cells	15070533	-4.0543	3.13615	-2.89672	0.0120312	0.0383215	0.0102535	0.0362681	1.98913							Bacteria	Pseudomonadota	Alphaproteobacteria	TMED127	TMED127	GCA-2711625	65	5	10	431
GYRE	Cells	10642671	-4.05943	-1.34789	-4.07754	0.00198285	0.0131173	0.00218101	0.014021	2.66134							Bacteria	Pseudomonadota	Alphaproteobacteria	Puniceispirillales	AAA536-G10	TMED54	16	1	4	386
GYRE	Cells	7378366	-4.23158	-0.386829	-4.839	0.000773702	0.0064392	0.000620482	0.00533614	3.20727	IPR001638	Solute-binding protein family 3/N-terminal domain of MltF			PF00497	Bacterial extracellular solute-binding proteins, family 3	Bacteria	Pseudomonadota	Alphaproteobacteria	Pelagibacterales	Pelagibacteraceae		386	3	24	350
GYRE	Cells	10433989	-4.4284	-1.57332	-3.50029	0.00724898	0.0287729	0.00805847	0.0330013	2.09375	IPR000531	TonB-dependent receptor-like, beta-barrel			PF00593	TonB dependent receptor	Bacteria	Pseudomonadota	Alphaproteobacteria	Parvibaculales	RS24	UBA7378	28	1	16	386
GYRE	Cells	4659505	-4.44012	-1.38917	-5.45597	0.000166402	0.00204437	0.000152267	0.00196424	3.81739	IPR006665	OmpA-like domain	TIGR02802	peptidoglycan-associated lipoprotein Pal	PF00691	OmpA family	Bacteria	Pseudomonadota	Alphaproteobacteria	Pelagibacterales	Pelagibacteraceae	Pelagibacter_A	44	2	6	158
GYRE	Cells	8996534	-4.50771	-0.124738	-4.08394	0.00118661	0.00889641	0.000947503	0.00718988	3.02342	IPR003423	Outer membrane efflux protein	TIGR01844	TolC family outer membrane protein	PF02321	Outer membrane efflux protein	Bacteria	Pseudomonadota	Gammaproteobacteria	Xanthomonadales	Xanthomonadaceae	Stenotrophomonas	31	21	21	452
GYRE	Cells	11957433	-4.63744	3.35742	-5.79765	7.07941e-05	0.00130463	5.19164e-05	0.000956746	4.2847							Bacteria	Pseudomonadota	Alphaproteobacteria	Puniceispirillales	Puniceispirillaceae	UBA4588	55	4	7	194
GYRE	Cells	14714133	-4.80253	0.36744	-4.73081	0.000430069	0.00426761	0.000345491	0.00342833	3.46156	IPR000531|IPR012910	TonB-dependent receptor-like, beta-barrel|TonB-dependent receptor, plug domain			PF00593|PF07715	TonB dependent receptor|TonB-dependent Receptor Plug Domain	Bacteria	Pseudomonadota	Gammaproteobacteria	SAR86	AG-339-G14	AG-339-G14	46	2	16	711
GYRE	Cells	16812562	-5.05089	-3.04327	-4.91176	0.000962133	0.00752213	0.00126393	0.00881332	2.89828	IPR000914	Solute-binding protein family 5 domain			PF00496	Bacterial extracellular solute-binding proteins, family 5 Middle	Bacteria	Pseudomonadota	Alphaproteobacteria	Thalassobaculales	Thalassobaculaceae		54	1	15	447
GYRE	Cells	8343042	-5.13378	-2.0514	-5.69902	8.30912e-05	0.0013445	6.55544e-05	0.00112753	4.1834	IPR000531|IPR012910	TonB-dependent receptor-like, beta-barrel|TonB-dependent receptor, plug domain			PF00593|PF07715	TonB dependent receptor|TonB-dependent Receptor Plug Domain	Bacteria	Pseudomonadota	Gammaproteobacteria	SAR86	D2472	SCGC-AAA076-P13	36	8	16	1021
GYRE	Cells	2336872	-5.29055	2.46614	-7.78243	2.29996e-06	9.31036e-05	9.80351e-07	4.21551e-05	6.00862	-|IPR012910|IPR000531	-|TonB-dependent receptor, plug domain|TonB-dependent receptor-like, beta-barrel	TIGR04056	SusC/RagA family TonB-linked outer membrane protein	PF13715|PF07715|PF00593	CarboxypepD_reg-like domain|TonB-dependent Receptor Plug Domain|TonB dependent receptor	Bacteria	Bacteroidota	Bacteroidia	Flavobacteriales	Flavobacteriaceae	MED-G14	93	7	20	1022
GYRE	Cells	1604088	-5.58778	-1.62419	-4.77204	0.000502929	0.00463413	0.000337375	0.00342833	3.47189			TIGR03075	PQQ-dependent dehydrogenase, methanol/ethanol family			Bacteria	Pseudomonadota	Alphaproteobacteria	TMED127	TMED127		109	2	18	610
GYRE	Cells	5197749	-5.60578	-1.25206	-5.48671	0.000458856	0.00438462	0.000608869	0.00533614	3.21548							Bacteria	Cyanobacteriota	Cyanobacteriia	Synechococcales	Cyanobiaceae	Prochlorococcus_A	31	3	5	366
GYRE	Cells	4741939	-5.78776	-2.60573	-4.85089	0.000760475	0.0064392	0.00072241	0.00582443	3.14122	IPR006665	OmpA-like domain	TIGR02802	peptidoglycan-associated lipoprotein Pal	PF00691	OmpA family	Bacteria	Pseudomonadota	Alphaproteobacteria	TMED127	TMED127	SP4073	36	3	6	160
GYRE	Cells	10173566	-5.97046	-1.17529	-5.2951	9.90196e-05	0.00141928	7.25469e-05	0.00114282	4.13938	IPR001638	Solute-binding protein family 3/N-terminal domain of MltF			PF00497	Bacterial extracellular solute-binding proteins, family 3	Bacteria	Pseudomonadota	Alphaproteobacteria	Pelagibacterales	Pelagibacteraceae	Pelagibacter	566	3	30	346
GYRE	Cells	3262005	-6.09609	-0.176721	-4.12686	0.00127584	0.00889641	0.00101588	0.00728045	2.99316	IPR024370	PBP domain			PF12849	PBP superfamily domain	Bacteria	Pseudomonadota	Gammaproteobacteria	Moraxellales	Moraxellaceae	Acinetobacter	29	12	15	343
GYRE	Cells	2641656	-6.17709	1.95347	-7.86643	5.60663e-06	0.000180814	4.58759e-06	0.000131511	5.33842	IPR005064	Bordetella uptake gene			PF03401	Tripartite tricarboxylate transporter family receptor	Bacteria	Pseudomonadota	Alphaproteobacteria	Pelagibacterales	Pelagibacteraceae		46	3	14	329
GYRE	Cells	14876512	-6.25528	2.99893	-8.53065	1.3963e-06	7.20493e-05	7.38077e-07	3.80848e-05	6.1319	IPR012910	TonB-dependent receptor, plug domain			PF07715	TonB-dependent Receptor Plug Domain	Bacteria	Pseudomonadota	Gammaproteobacteria	Pseudomonadales	HTCC2089	UBA4421	67	2	8	831
GYRE	Cells	10539529	-6.62548	3.1689	-12.0247	5.83556e-09	7.52787e-07	1.24565e-09	1.60689e-07	8.9046	-	-			PF13620	Carboxypeptidase regulatory-like domain	Bacteria	Pseudomonadota	Gammaproteobacteria	SAR86	D2472	CACNXK01	160	2	26	1028
GYRE	Cells	9501970	-6.83648	-0.199771	-7.37325	6.56257e-06	0.000188127	4.34894e-06	0.000131511	5.36162	IPR000531|IPR012910	TonB-dependent receptor-like, beta-barrel|TonB-dependent receptor, plug domain			PF00593|PF07715	TonB dependent receptor|TonB-dependent Receptor Plug Domain	Bacteria	Marinisomatota	Marinisomatia	Marinisomatales	Marinisomataceae	Marinisoma	24	10	10	729
GYRE	Cells	5069223	-6.90483	3.65526	-12.5471	6.98033e-10	1.80093e-07	1.72176e-10	4.44215e-08	9.76403	IPR005064	Bordetella uptake gene			PF03401	Tripartite tricarboxylate transporter family receptor	Bacteria	Pseudomonadota	Alphaproteobacteria	HIMB59	HIMB59	HIMB59	156	3	11	325
GYRE	Cells	4965926	-7.54583	0.973146	-8.40202	5.78031e-07	3.7283e-05	2.97757e-07	1.92053e-05	6.52614	-	-			PF13433	Periplasmic binding protein domain	Bacteria	Pseudomonadota	Alphaproteobacteria	HIMB59	GCA-002718135	AG-337-I02	84	11	15	356
GYRE	Cells	10057810	-7.5682	0.299344	-8.73734	3.5719e-07	3.07183e-05	2.21066e-07	1.90117e-05	6.65548	-	-			PF13433	Periplasmic binding protein domain	Bacteria	Pseudomonadota	Alphaproteobacteria	Rhodobacterales	Rhodobacteraceae		36	4	6	325
GYRE	Cells	3119198	-7.57438	-1.3955	-4.61312	0.000656371	0.00583943	0.000449538	0.00429558	3.34723	IPR015590	Aldehyde dehydrogenase domain			PF00171	Aldehyde dehydrogenase family	Bacteria	Pseudomonadota	Alphaproteobacteria	Pelagibacterales	Pelagibacteraceae		174	1	12	575
GYRE	Cells	4300432	-7.75407	-1.28371	-3.06115	0.0102617	0.0347975	0.00873525	0.0341818	2.05872							Bacteria	Cyanobacteriota	Cyanobacteriia	Synechococcales	Cyanobiaceae	Prochlorococcus_A	20	2	7	418
GYRE	Cells	16226592	-8.10835	5.97488	-9.09593	2.52607e-06	9.31036e-05	1.30804e-06	4.82108e-05	5.88338	IPR018389	TRAP transporter solute receptor DctP			PF03480	Bacterial extracellular solute-binding protein, family 7	Bacteria	Pseudomonadota	Alphaproteobacteria	Pelagibacterales	Pelagibacteraceae	Pelagibacter	387	2	19	386
GYRE	Cells	3213054	-8.67171	-0.990944	-7.10185	0.00013312	0.00171724	0.000519962	0.00479108	3.28403	IPR033900	Porin domain, Gram-negative type			PF13609	Gram-negative porin	Bacteria	Pseudomonadota	Gammaproteobacteria	GCA-002705445	GCA-002705445	GCA-2705445	13	2	4	424

## Sheet: WEST
Enr.reg	Enr.frac	gene_callers_id	logFC	AveExpr	t	P.Value	adj.P.Val	sca.P.Value	sca.adj.pval	log.sca.pval	InterPro_acc	InterPro_ann	NCBIfam_acc	NCBIfam_ann	Pfam_acc	Pfam_ann	Domain	Phylum	Class	Order	Family	Genus	PSMs	Unique_pep	Total_pep	Length
WEST	BEVs	6702426	6.8643	-0.954643	5.59711	0.000222446	0.00293049	0.000244542	0.00296385	3.61165	IPR012910	TonB-dependent receptor, plug domain			PF07715	TonB-dependent Receptor Plug Domain	Bacteria	Pseudomonadota	Gammaproteobacteria	SAR86	AG-339-G14	AG-339-G14	27	7	10	468
WEST	BEVs	7565103	6.31361	0.587129	8.20602	1.71699e-05	0.000578054	1.69718e-05	0.000571385	4.77027	IPR041662	SusD-like 2			PF12771	Starch-binding associating with outer membrane	Bacteria	Bacteroidota	Bacteroidia	Flavobacteriales	Flavobacteriaceae	SCGC-AAA160-P02	11	6	6	566
WEST	BEVs	10720297	6.30734	0.881552	4.04595	0.0019028	0.0117532	0.00182053	0.0112575	2.7398	IPR001119	S-layer homology domain	NF033921	iron uptake porin	PF00395	S-layer homology domain	Bacteria	Cyanobacteriota	Cyanobacteriia	Synechococcales	Cyanobiaceae	Parasynechococcus	17	5	9	406
WEST	BEVs	12300570	6.01833	2.28066	4.34993	0.000776924	0.00672595	0.000727424	0.00612248	3.13821	IPR012910|-	TonB-dependent receptor, plug domain|-	TIGR04056	SusC/RagA family TonB-linked outer membrane protein	PF07715|PF13715	TonB-dependent Receptor Plug Domain|CarboxypepD_reg-like domain	Bacteria	Bacteroidota	Bacteroidia	Flavobacteriales	Schleiferiaceae	UBA10364	33	15	16	1035
WEST	BEVs	11337452	5.89836	-0.617421	7.31308	2.46012e-05	0.000745418	3.23976e-05	0.000981646	4.48949	IPR000531|IPR012910	TonB-dependent receptor-like, beta-barrel|TonB-dependent receptor, plug domain			PF00593|PF07715	TonB dependent receptor|TonB-dependent Receptor Plug Domain	Bacteria	Pseudomonadota	Gammaproteobacteria	Cellvibrionales	Halieaceae	Luminiphilus	20	5	13	735
WEST	BEVs	6217482	5.36622	-2.63232	2.986	0.0123012	0.0438502	0.012142	0.0455922	1.91571	IPR000531|IPR012910	TonB-dependent receptor-like, beta-barrel|TonB-dependent receptor, plug domain			PF00593|PF07715	TonB dependent receptor|TonB-dependent Receptor Plug Domain	Bacteria	Pseudomonadota	Gammaproteobacteria	SAR86	D2472		21	2	11	951
WEST	BEVs	8685868	5.23008	2.14383	5.27287	0.00111843	0.00788104	0.00308376	0.0167452	2.51092							Bacteria	Cyanobacteriota	Cyanobacteriia	Synechococcales	Cyanobiaceae	Prochlorococcus_A	16	1	5	331
WEST	BEVs	12878695	5.18536	0.0308303	4.74862	0.00202731	0.0120446	0.00517157	0.0256883	2.28638	IPR000531|IPR012910	TonB-dependent receptor-like, beta-barrel|TonB-dependent receptor, plug domain			PF00593|PF07715	TonB dependent receptor|TonB-dependent Receptor Plug Domain	Bacteria	Pseudomonadota	Gammaproteobacteria	Cellvibrionales	Halieaceae	Luminiphilus	19	2	10	943
WEST	BEVs	12740019	5.08878	-1.39203	4.46673	0.00093635	0.00709285	0.000994223	0.00705387	3.00252	IPR012910	TonB-dependent receptor, plug domain	TIGR01782	TonB-dependent receptor	PF07715	TonB-dependent Receptor Plug Domain	Bacteria	Pseudomonadota	Gammaproteobacteria	SAR86	D2472	CAJQGY01	21	11	13	867
WEST	BEVs	6088436	4.99018	0.507192	2.68058	0.0250059	0.0701555	0.0242554	0.0699941	1.61519	IPR001107	Band 7 domain			PF01145	SPFH domain / Band 7 family	Bacteria	Pseudomonadota	Alphaproteobacteria	Pelagibacterales	Pelagibacteraceae	Pelagibacter	161	1	17	289
WEST	BEVs	6874103	4.9883	0.948357	4.6658	0.000868957	0.00692879	0.00100104	0.00705387	2.99955	IPR000531	TonB-dependent receptor-like, beta-barrel			PF00593	TonB dependent receptor	Bacteria	Pseudomonadota	Gammaproteobacteria	Cellvibrionales	Porticoccaceae	HTCC2207	21	2	8	577
WEST	BEVs	12524044	4.6954	-1.40976	3.10256	0.0144431	0.0480906	0.0150021	0.0522488	1.82385							Bacteria	Pseudomonadota	Gammaproteobacteria	SAR86	TMED112	TMED112	43	2	12	708
WEST	BEVs	7526263	4.68063	-3.40062	2.93014	0.021758	0.0646341	0.0272094	0.0762097	1.56528	IPR001638	Solute-binding protein family 3/N-terminal domain of MltF			PF00497	Bacterial extracellular solute-binding proteins, family 3	Bacteria	Pseudomonadota	Alphaproteobacteria				253	3	21	242
WEST	BEVs	8942722	4.58488	-2.13933	5.71383	9.47057e-05	0.00191306	8.56485e-05	0.00166903	4.06728							Bacteria	Marinisomatota	Marinisomatia	Marinisomatales	Marinisomataceae	Marinisoma	16	1	5	490
WEST	BEVs	13345403	4.54271	-2.14213	3.05761	0.0154671	0.0509407	0.0188303	0.0594332	1.72514	IPR012910|-	TonB-dependent receptor, plug domain|-	TIGR04056	SusC/RagA family TonB-linked outer membrane protein	PF07715|PF13715	TonB-dependent Receptor Plug Domain|CarboxypepD_reg-like domain	Bacteria	Bacteroidota	Bacteroidia	Flavobacteriales	Flavobacteriaceae	MS024-2A	25	6	13	1053
WEST	BEVs	5027600	4.43296	-0.035932	5.65042	0.000144989	0.00244065	0.000179619	0.00247385	3.74565							Bacteria	Pseudomonadota	Gammaproteobacteria	SAR86	D2472	CAJQGY01	21	4	11	746
WEST	BEVs	3493831	4.39208	-0.622521	4.06641	0.00276668	0.0155242	0.00274829	0.0159875	2.56094	IPR000531	TonB-dependent receptor-like, beta-barrel			PF00593	TonB dependent receptor	Bacteria	Bacteroidota	Bacteroidia	Flavobacteriales	Flavobacteriaceae	Marisimplicoccus	105	2	11	565
WEST	BEVs	15008102	4.36115	-0.255916	5.29532	8.83687e-05	0.00191255	8.81334e-05	0.00166903	4.05486	IPR000531|-	TonB-dependent receptor-like, beta-barrel|-			PF00593|PF13715	TonB dependent receptor|CarboxypepD_reg-like domain	Bacteria	Bacteroidota	Bacteroidia	Flavobacteriales	Flavobacteriaceae	SCGC-AAA160-P02	23	5	10	599
WEST	BEVs	11318792	4.32747	-0.145956	4.23513	0.00377175	0.0197042	0.013353	0.0475994	1.87442	IPR045748	DcaP outer membrane protein			PF19577	DcaP outer membrane protein	Bacteria	Pseudomonadota	Gammaproteobacteria	Alteromonadales	Alteromonadaceae	Pseudoalteromonas	5	4	5	386
WEST	BEVs	9232259	4.197	0.955481	4.67989	0.000248019	0.00307807	0.000211516	0.00267039	3.67466	IPR000531|IPR012910	TonB-dependent receptor-like, beta-barrel|TonB-dependent receptor, plug domain			PF00593|PF07715	TonB dependent receptor|TonB-dependent Receptor Plug Domain	Bacteria	Pseudomonadota	Gammaproteobacteria	Alteromonadales	Alteromonadaceae	Pseudoalteromonas	40	24	24	963
WEST	BEVs	166613	4.09616	0.669506	3.04323	0.00936867	0.0367816	0.00874974	0.0366718	2.058	IPR000531|IPR012910	TonB-dependent receptor-like, beta-barrel|TonB-dependent receptor, plug domain	TIGR01785	TonB-dependent heme/hemoglobin receptor family protein	PF00593|PF07715	TonB dependent receptor|TonB-dependent Receptor Plug Domain	Bacteria	Pseudomonadota	Gammaproteobacteria	Pseudomonadales	DSM-21967	Oceanicoccus	12	8	8	686
WEST	BEVs	15916407	4.05921	1.79317	4.11317	0.000912496	0.00708939	0.000805703	0.00625969	3.09383	IPR000531|IPR012910	TonB-dependent receptor-like, beta-barrel|TonB-dependent receptor, plug domain			PF00593|PF07715	TonB dependent receptor|TonB-dependent Receptor Plug Domain	Bacteria	Pseudomonadota	Gammaproteobacteria	SAR86	D2472	SCGC-AAA076-P13	38	14	20	809
WEST	BEVs	11424363	4.02742	1.99683	4.0684	0.00465327	0.022741	0.0129529	0.0472859	1.88763							Bacteria	Pseudomonadota	Alphaproteobacteria	Pelagibacterales	Pelagibacteraceae	Pelagibacter	19	3	3	369
WEST	BEVs	5339366	3.81664	-0.304358	3.08036	0.00946936	0.0367816	0.00891281	0.0366718	2.04999	IPR000531|IPR012910	TonB-dependent receptor-like, beta-barrel|TonB-dependent receptor, plug domain	TIGR01782	TonB-dependent receptor	PF00593|PF07715	TonB dependent receptor|TonB-dependent Receptor Plug Domain	Bacteria	Pseudomonadota	Gammaproteobacteria	Cellvibrionales	Porticoccaceae	HTCC2207	35	13	14	973
WEST	BEVs	786568	3.72061	-1.73156	2.7027	0.0204471	0.0619548	0.0201093	0.0628156	1.6966	IPR012910|-	TonB-dependent receptor, plug domain|-	TIGR04056	SusC/RagA family TonB-linked outer membrane protein	PF07715|PF13715	TonB-dependent Receptor Plug Domain|CarboxypepD_reg-like domain	Bacteria	Bacteroidota	Bacteroidia	Flavobacteriales	Flavobacteriaceae	SCGC-AAA160-P02	17	5	9	715
WEST	BEVs	14585619	3.69131	0.511423	3.63738	0.00534858	0.0253222	0.00530979	0.0259495	2.27492	IPR007049	Carbohydrate-selective porin OprB	NF033921	iron uptake porin	PF04966	Carbohydrate-selective porin, OprB family	Bacteria	Cyanobacteriota	Cyanobacteriia	Synechococcales	Cyanobiaceae	Parasynechococcus	50	4	15	432
WEST	BEVs	6345055	3.64453	0.0638207	3.51779	0.00958993	0.0367816	0.0183514	0.0585855	1.73633	IPR012910|-|IPR000531	TonB-dependent receptor, plug domain|-|TonB-dependent receptor-like, beta-barrel	TIGR04056	SusC/RagA family TonB-linked outer membrane protein	PF07715|PF13715|PF00593	TonB-dependent Receptor Plug Domain|CarboxypepD_reg-like domain|TonB dependent receptor	Bacteria	Bacteroidota	Bacteroidia	Flavobacteriales	Flavobacteriaceae	MAG-121220-bin8	13	2	8	904
WEST	BEVs	1090784	3.58184	0.224908	3.17481	0.0098175	0.0371838	0.0108553	0.0427164	1.96436	IPR000531|IPR012910	TonB-dependent receptor-like, beta-barrel|TonB-dependent receptor, plug domain	TIGR04056	SusC/RagA family TonB-linked outer membrane protein	PF00593|PF07715	TonB dependent receptor|TonB-dependent Receptor Plug Domain	Bacteria	Bacteroidota	Bacteroidia	Flavobacteriales	Flavobacteriaceae	MED-G13	21	3	9	1020
WEST	BEVs	11248345	3.53427	1.78809	3.53469	0.00273732	0.0155242	0.0024683	0.0149579	2.6076	IPR032638	Putative bacterial porin			PF16930	Putative porin	Bacteria	Pseudomonadota	Gammaproteobacteria	Xanthomonadales	Xanthomonadaceae	Stenotrophomonas	46	21	21	581
WEST	BEVs	2142973	3.52172	-0.869281	3.0405	0.0138757	0.0472399	0.0164199	0.054673	1.78463	IPR002683|-	PsbP, C-terminal|-	NF040946	photosystem II reaction center PsbP	PF01789|PF20928	PsbP|PsbP, C-terminal	Bacteria	Cyanobacteriota	Cyanobacteriia	Synechococcales	Cyanobiaceae	Prochlorococcus_A	27	2	5	194
WEST	BEVs	10112655	3.24307	1.15249	3.72839	0.00387078	0.0198788	0.00352461	0.0187361	2.45289	-|IPR012910|IPR000531	-|TonB-dependent receptor, plug domain|TonB-dependent receptor-like, beta-barrel			PF13715|PF07715|PF00593	CarboxypepD_reg-like domain|TonB-dependent Receptor Plug Domain|TonB dependent receptor	Bacteria	Bacteroidota	Bacteroidia	Flavobacteriales	Flavobacteriaceae	MAG-121220-bin8	11	5	10	905
WEST	BEVs	9760348	3.2263	-0.649454	2.95215	0.016023	0.0522041	0.0158995	0.0541296	1.79862	IPR000531|IPR012910	TonB-dependent receptor-like, beta-barrel|TonB-dependent receptor, plug domain	TIGR01782	TonB-dependent receptor	PF00593|PF07715	TonB dependent receptor|TonB-dependent Receptor Plug Domain	Bacteria	Pseudomonadota	Gammaproteobacteria	Cellvibrionales	Porticoccaceae	HTCC2207	12	9	9	1065
WEST	BEVs	9896189	3.21647	0.543879	5.15139	0.000182847	0.00263823	0.000126087	0.00224732	3.89933	IPR012910	TonB-dependent receptor, plug domain	TIGR01782	TonB-dependent receptor	PF07715	TonB-dependent Receptor Plug Domain	Bacteria	Pseudomonadota	Gammaproteobacteria	SAR86	D2472	SCGC-AAA076-P13	42	17	18	1056
WEST	BEVs	9462304	3.20774	1.44328	3.38627	0.00942244	0.0367816	0.0141548	0.0498711	1.8491			TIGR04057	SusC/RagA subfamily TonB-dependent outer membrane receptor, signature region			Bacteria	Bacteroidota	Bacteroidia	Flavobacteriales	Flavobacteriaceae	Marisimplicoccus	32	1	10	453
WEST	BEVs	13990690	3.19374	1.63743	2.82227	0.0165011	0.0531898	0.0163654	0.054673	1.78607	IPR006059	Bacterial-type extracellular solute-binding protein			PF01547	Bacterial extracellular solute-binding protein	Bacteria	Pseudomonadota	Alphaproteobacteria				17	6	7	399
WEST	BEVs	7479249	3.18518	0.310559	4.55455	0.000650662	0.00616096	0.000489368	0.00494262	3.31036	IPR000531|IPR012910	TonB-dependent receptor-like, beta-barrel|TonB-dependent receptor, plug domain			PF00593|PF07715	TonB dependent receptor|TonB-dependent Receptor Plug Domain	Bacteria	Pseudomonadota	Alphaproteobacteria	Sphingomonadales	Sphingomonadaceae	Qipengyuania	10	8	9	828
WEST	BEVs	7251313	3.15807	0.334312	3.27426	0.00951133	0.0367816	0.01135	0.0435324	1.945	IPR006665	OmpA-like domain			PF00691	OmpA family	Bacteria	Pseudomonadota	Alphaproteobacteria	Pelagibacterales	Pelagibacteraceae	Pelagibacter	18	1	4	166
WEST	BEVs	11437532	3.1405	-0.394436	3.37183	0.0070266	0.0304151	0.00786967	0.0340644	2.10404	IPR006059	Bacterial-type extracellular solute-binding protein			PF01547	Bacterial extracellular solute-binding protein	Bacteria	Pseudomonadota	Alphaproteobacteria	Rhodobacterales	Rhodobacteraceae		19	3	8	578
WEST	BEVs	9257665	3.11289	-0.961678	3.22847	0.0142728	0.0480517	0.0275593	0.0762097	1.55973	IPR028081	Leucine-binding protein domain			PF13458	Periplasmic binding protein	Bacteria	Pseudomonadota	Alphaproteobacteria	Pelagibacterales	Pelagibacteraceae		40	3	7	264
WEST	BEVs	6084713	3.05468	0.233946	4.41416	0.000831854	0.00681221	0.000671014	0.00580907	3.17327	IPR000531|IPR012910	TonB-dependent receptor-like, beta-barrel|TonB-dependent receptor, plug domain			PF00593|PF07715	TonB dependent receptor|TonB-dependent Receptor Plug Domain	Bacteria	Pseudomonadota	Gammaproteobacteria	Cellvibrionales	Halieaceae	Luminiphilus	13	6	9	897
WEST	BEVs	7660586	2.94064	-2.26487	4.28054	0.00105334	0.00759912	0.000770255	0.00625969	3.11337							Bacteria	Bacteroidota	Bacteroidia	Cytophagales	MED-G16	MED-G16	45	3	11	520
WEST	BEVs	3820124	2.89806	-3.05198	2.59506	0.0247918	0.0701555	0.0232195	0.0688243	1.63415	IPR001638	Solute-binding protein family 3/N-terminal domain of MltF			PF00497	Bacterial extracellular solute-binding proteins, family 3	Bacteria	Pseudomonadota	Alphaproteobacteria	Pelagibacterales	Pelagibacteraceae		400	1	14	276
WEST	BEVs	3764369	2.88941	-0.553719	2.4503	0.032094	0.0853025	0.0304003	0.0825679	1.51712							Bacteria	Cyanobacteriota	Cyanobacteriia	Synechococcales	Cyanobiaceae	Prochlorococcus_A	37	8	13	354
WEST	BEVs	7870146	2.86047	1.15622	3.10185	0.0125606	0.0442541	0.0127964	0.0472842	1.89291	IPR033900	Porin domain, Gram-negative type			PF13609	Gram-negative porin	Bacteria	Pseudomonadota	Alphaproteobacteria	Pelagibacterales	Pelagibacteraceae	Pelagibacter_A	10	3	5	351
WEST	BEVs	6598539	2.71595	-3.19935	3.87845	0.00188303	0.0117532	0.00152106	0.0100191	2.81785	IPR018389	TRAP transporter solute receptor DctP	NF037995	TRAP transporter substrate-binding protein DctP	PF03480	Bacterial extracellular solute-binding protein, family 7	Bacteria	Pseudomonadota	Alphaproteobacteria	Puniceispirillales	AAA536-G10		152	3	16	366
WEST	BEVs	2030969	2.61963	-2.48924	2.96734	0.01272	0.0443007	0.0113126	0.0435324	1.94644	IPR012944|IPR033985	RagB/SusD domain|SusD-like, N-terminal			PF07980|PF14322	SusD family|Starch-binding associating with outer membrane	Bacteria	Bacteroidota	Bacteroidia	Flavobacteriales	Flavobacteriaceae	UBA7446	51	1	9	440
WEST	BEVs	2986594	2.61883	-0.399962	2.82405	0.0179117	0.0565338	0.0171714	0.0565537	1.76519	IPR040573|IPR005151|IPR020992|IPR001478	Tail specific protease, N-terminal domain|Tail specific protease|Tail specific protease, C-terminal|PDZ domain	TIGR00225	C-terminal processing peptidase	PF17804|PF03572|PF11818|PF00595	Tail specific protease N-terminal domain|Peptidase family S41|C-terminal domain of tail specific protease (DUF3340)|PDZ domain	Bacteria	Pseudomonadota	Gammaproteobacteria	Xanthomonadales	Xanthomonadaceae	Stenotrophomonas	9	9	9	725
WEST	BEVs	3108164	2.59301	3.42511	2.70152	0.0191646	0.0598646	0.0174537	0.0568654	1.75811	IPR033900	Porin domain, Gram-negative type			PF13609	Gram-negative porin	Bacteria	Pseudomonadota	Alphaproteobacteria	Pelagibacterales	Pelagibacteraceae	Pelagibacter	9	2	2	318
WEST	BEVs	1780753	2.54027	-1.93473	2.54026	0.0273412	0.0753126	0.0271918	0.0762097	1.56556	-|IPR000531	-|TonB-dependent receptor-like, beta-barrel			PF13715|PF00593	CarboxypepD_reg-like domain|TonB dependent receptor	Bacteria	Bacteroidota	Bacteroidia	Flavobacteriales	Flavobacteriaceae	SCGC-AAA160-P02	17	4	9	975
WEST	BEVs	15808696	2.51576	0.848789	2.45107	0.0290601	0.0779223	0.0276669	0.0762097	1.55804	-|IPR000531|IPR012910	-|TonB-dependent receptor-like, beta-barrel|TonB-dependent receptor, plug domain			PF13715|PF00593|PF07715	CarboxypepD_reg-like domain|TonB dependent receptor|TonB-dependent Receptor Plug Domain	Bacteria	Bacteroidota	Bacteroidia	Flavobacteriales	Flavobacteriaceae	Arcticimaribacter	15	6	7	975
WEST	BEVs	1699407	2.48208	0.125236	3.11964	0.00808458	0.0340226	0.00703747	0.0323084	2.15258	IPR000531|IPR012910	TonB-dependent receptor-like, beta-barrel|TonB-dependent receptor, plug domain	TIGR01783	TonB-dependent siderophore receptor	PF00593|PF07715	TonB dependent receptor|TonB-dependent Receptor Plug Domain	Bacteria	Pseudomonadota	Gammaproteobacteria	SAR86	AG-339-G14	CACNYO01	50	4	15	697
WEST	BEVs	10502592	2.47878	-0.523538	3.52059	0.00418108	0.0211144	0.00378381	0.0194321	2.42207	IPR012910|-	TonB-dependent receptor, plug domain|-			PF07715|PF13620	TonB-dependent Receptor Plug Domain|Carboxypeptidase regulatory-like domain	Bacteria	Bacteroidota	Bacteroidia	Flavobacteriales	Flavobacteriaceae		15	1	9	490
WEST	BEVs	3958958	2.46547	-0.787153	3.13193	0.0119634	0.0431537	0.0132563	0.0475994	1.87758			TIGR04056	SusC/RagA family TonB-linked outer membrane protein			Bacteria	Bacteroidota	Bacteroidia	Flavobacteriales	Flavobacteriaceae	SCGC-AAA160-P02	14	5	6	731
WEST	BEVs	10466701	2.45569	-0.61022	2.37786	0.0385804	0.0982341	0.036728	0.0927383	1.435	IPR000531|IPR012910	TonB-dependent receptor-like, beta-barrel|TonB-dependent receptor, plug domain			PF00593|PF07715	TonB dependent receptor|TonB-dependent Receptor Plug Domain	Bacteria	Pseudomonadota	Gammaproteobacteria	SAR86	D2472	CACNXK01	136	2	21	1012
WEST	BEVs	14381758	2.28492	2.93852	3.22987	0.00795118	0.0339325	0.00675059	0.0319869	2.17066	IPR012910|IPR000531	TonB-dependent receptor, plug domain|TonB-dependent receptor-like, beta-barrel			PF07715|PF00593	TonB-dependent Receptor Plug Domain|TonB dependent receptor	Bacteria	Pseudomonadota	Gammaproteobacteria	SAR86	TMED112	TMED112	58	1	15	672
WEST	BEVs	5846840	2.13587	-0.205494	2.34289	0.0370694	0.0951867	0.0349582	0.0905327	1.45645	IPR012910|-	TonB-dependent receptor, plug domain|-	TIGR04056	SusC/RagA family TonB-linked outer membrane protein	PF07715|PF13715	TonB-dependent Receptor Plug Domain|CarboxypepD_reg-like domain	Bacteria	Bacteroidota	Bacteroidia	Flavobacteriales	Flavobacteriaceae		14	5	11	1057
WEST	BEVs	10013133	2.10222	0.335103	3.63194	0.00301411	0.016605	0.00253701	0.0150728	2.59568	IPR000531|IPR012910	TonB-dependent receptor-like, beta-barrel|TonB-dependent receptor, plug domain	TIGR01783	TonB-dependent siderophore receptor	PF00593|PF07715	TonB dependent receptor|TonB-dependent Receptor Plug Domain	Bacteria	Pseudomonadota	Gammaproteobacteria				35	20	21	721
WEST	BEVs	13186957	2.01365	0.891479	2.64754	0.0200263	0.0612926	0.0209029	0.0646283	1.67979	-	-			PF13620	Carboxypeptidase regulatory-like domain	Bacteria	Pseudomonadota	Gammaproteobacteria	Alteromonadales	Alteromonadaceae	Pseudoalteromonas	22	14	14	608
WEST	BEVs	12970274	1.83187	0.8398	2.59806	0.0220039	0.06473	0.0233957	0.0688243	1.63086	IPR000531|IPR012910	TonB-dependent receptor-like, beta-barrel|TonB-dependent receptor, plug domain			PF00593|PF07715	TonB dependent receptor|TonB-dependent Receptor Plug Domain	Bacteria	Pseudomonadota	Gammaproteobacteria	Alteromonadales	Alteromonadaceae	Pseudoalteromonas	26	14	14	981
WEST	BEVs	1722507	1.81205	-2.35317	2.26203	0.0413678	0.102741	0.0379029	0.0949139	1.42133	IPR000531	TonB-dependent receptor-like, beta-barrel			PF00593	TonB dependent receptor	Bacteria	Pseudomonadota	Gammaproteobacteria	Cellvibrionales	Porticoccaceae	AAA300-D14	37	3	7	727
WEST	BEVs	11529307	1.79429	-0.844945	3.29937	0.00629929	0.0289195	0.00676229	0.0319869	2.16991	-|IPR012910	-|TonB-dependent receptor, plug domain			PF13620|PF07715	Carboxypeptidase regulatory-like domain|TonB-dependent Receptor Plug Domain	Bacteria	Pseudomonadota	Gammaproteobacteria	SAR86	D2472	CAJQGY01	19	7	8	308
WEST	BEVs	14845176	1.75875	2.45623	2.50583	0.0233408	0.0680024	0.0211661	0.0647811	1.67436	-	-			PF13620	Carboxypeptidase regulatory-like domain	Bacteria	Pseudomonadota	Alphaproteobacteria	Sphingomonadales	Sphingomonadaceae	Sphingomonas	37	30	30	1116
WEST	BEVs	10403407	1.66441	-0.113225	2.40264	0.034929	0.0904571	0.0305202	0.0825679	1.51541	-|IPR012910	-|TonB-dependent receptor, plug domain	TIGR04056	SusC/RagA family TonB-linked outer membrane protein	PF13715|PF07715	CarboxypepD_reg-like domain|TonB-dependent Receptor Plug Domain	Bacteria	Bacteroidota	Rhodothermia	Balneolales	Balneolaceae	UBA1275	49	4	15	1037
WEST	BEVs	6393444	1.57007	-0.250835	2.53106	0.0277939	0.0758699	0.0242429	0.0699941	1.61542	IPR000531|IPR012910|-	TonB-dependent receptor-like, beta-barrel|TonB-dependent receptor, plug domain|-	TIGR04056	SusC/RagA family TonB-linked outer membrane protein	PF00593|PF07715|PF13715	TonB dependent receptor|TonB-dependent Receptor Plug Domain|CarboxypepD_reg-like domain	Bacteria	Bacteroidota	Bacteroidia	Flavobacteriales	Flavobacteriaceae	MS024-2A	11	3	6	1072
WEST	Cells	12970272	-1.45723	2.26766	-2.35538	0.0324615	0.085529	0.0327217	0.0877405	1.48516	IPR000531|IPR012910	TonB-dependent receptor-like, beta-barrel|TonB-dependent receptor, plug domain			PF00593|PF07715	TonB dependent receptor|TonB-dependent Receptor Plug Domain	Bacteria	Pseudomonadota	Gammaproteobacteria	Alteromonadales	Alteromonadaceae	Pseudoalteromonas	28	18	19	963
WEST	Cells	6277123	-1.45847	1.38483	-2.25975	0.0431029	0.10618	0.0359205	0.0922365	1.44466	IPR007081|IPR007083	RNA polymerase Rpb1, domain 5|RNA polymerase Rpb1, domain 4	TIGR02388	DNA-directed RNA polymerase subunit beta''	PF04998|PF05000	RNA polymerase Rpb1, domain 5|RNA polymerase Rpb1, domain 4	Bacteria	Cyanobacteriota	Cyanobacteriia	Synechococcales	Cyanobiaceae	Synechococcus_C	200	5	34	1367
WEST	Cells	4536230	-1.88801	1.23806	-2.27638	0.0402821	0.100872	0.0367159	0.0927383	1.43515	IPR007210	ABC-type glycine betaine transport system, substrate-binding domain			PF04069	Substrate binding domain of ABC-type glycine betaine transport system	Bacteria	Pseudomonadota	Alphaproteobacteria	Pelagibacterales	Pelagibacteraceae	Pelagibacter	209	1	17	317
WEST	Cells	16565742	-1.96781	0.748841	-3.89576	0.00127522	0.00878161	0.000927087	0.0068514	3.03288	IPR000531|IPR012910	TonB-dependent receptor-like, beta-barrel|TonB-dependent receptor, plug domain	TIGR01782	TonB-dependent receptor	PF00593|PF07715	TonB dependent receptor|TonB-dependent Receptor Plug Domain	Bacteria	Pseudomonadota	Gammaproteobacteria	Xanthomonadales	Xanthomonadaceae	Stenotrophomonas	52	33	33	853
WEST	Cells	776701	-2.04752	1.29568	-4.15994	0.000829833	0.00681221	0.00060182	0.00536328	3.22053	IPR000531	TonB-dependent receptor-like, beta-barrel	TIGR04056	SusC/RagA family TonB-linked outer membrane protein	PF00593	TonB dependent receptor	Bacteria	Bacteroidota	Bacteroidia	Flavobacteriales	Flavobacteriaceae	MS024-2A	81	4	16	863
WEST	Cells	14593371	-2.05707	1.74228	-4.47293	0.000441604	0.00477879	0.000279137	0.00302643	3.55418	IPR012910|-|IPR000531	TonB-dependent receptor, plug domain|-|TonB-dependent receptor-like, beta-barrel	TIGR04056	SusC/RagA family TonB-linked outer membrane protein	PF07715|PF13715|PF00593	TonB-dependent Receptor Plug Domain|CarboxypepD_reg-like domain|TonB dependent receptor	Bacteria	Bacteroidota	Bacteroidia	Flavobacteriales	Flavobacteriaceae	MS024-2A	52	12	20	1049
WEST	Cells	8469774	-2.07855	-2.81937	-2.66028	0.0237465	0.0685256	0.0339144	0.0885867	1.46962							Bacteria	Cyanobacteriota	Cyanobacteriia	Synechococcales	Cyanobiaceae	Prochlorococcus_A	5	1	2	194
WEST	Cells	12854965	-2.23975	0.902379	-3.343	0.00580908	0.0270793	0.00686188	0.0319869	2.16356	IPR000531|IPR012910	TonB-dependent receptor-like, beta-barrel|TonB-dependent receptor, plug domain			PF00593|PF07715	TonB dependent receptor|TonB-dependent Receptor Plug Domain	Bacteria	Pseudomonadota	Gammaproteobacteria	Cellvibrionales	Porticoccaceae	HTCC2207	27	14	16	650
WEST	Cells	11248335	-2.24562	2.92548	-2.41444	0.0289233	0.0779223	0.0270014	0.0762097	1.56861	IPR021026|IPR008638	Filamentous haemagglutinin family outer membrane protein, domain of unknown function DUF3739|Filamentous haemagglutinin FhaB/tRNA nuclease CdiA-like, TPS domain	TIGR01901	filamentous hemagglutinin family N-terminal domain	PF12545|PF05860	Filamentous haemagglutinin family outer membrane protein|TPS secretion domain	Bacteria	Pseudomonadota	Gammaproteobacteria	Xanthomonadales	Xanthomonadaceae	Stenotrophomonas	103	85	85	4131
WEST	Cells	4300432	-2.28406	-0.543906	-2.65728	0.0259829	0.0722277	0.0335522	0.0884027	1.47428							Bacteria	Cyanobacteriota	Cyanobacteriia	Synechococcales	Cyanobiaceae	Prochlorococcus_A	20	2	7	418
WEST	Cells	12890590	-2.33727	2.05628	-2.77189	0.0215223	0.0645668	0.0218946	0.0656838	1.65966	IPR012944|IPR033985	RagB/SusD domain|SusD-like, N-terminal			PF07980|PF14322	SusD family|Starch-binding associating with outer membrane	Bacteria	Bacteroidota	Bacteroidia	Flavobacteriales	Flavobacteriaceae	MED-G14	49	2	12	475
WEST	Cells	13443476	-2.49101	0.498692	-3.42644	0.00447342	0.0222204	0.00364765	0.0190558	2.43799	IPR007210	ABC-type glycine betaine transport system, substrate-binding domain			PF04069	Substrate binding domain of ABC-type glycine betaine transport system	Bacteria	Pseudomonadota	Alphaproteobacteria	Pelagibacterales	Pelagibacteraceae	Pelagibacter	208	2	17	317
WEST	Cells	12211162	-2.49934	1.44575	-3.91717	0.00174963	0.0115247	0.00133644	0.00899868	2.87405	IPR012910|-	TonB-dependent receptor, plug domain|-	TIGR04056	SusC/RagA family TonB-linked outer membrane protein	PF07715|PF13715	TonB-dependent Receptor Plug Domain|CarboxypepD_reg-like domain	Bacteria	Bacteroidota	Bacteroidia	Flavobacteriales	Flavobacteriaceae	Hel1-33-131	53	8	27	1072
WEST	Cells	2446960	-2.51459	4.1615	-3.5925	0.00366176	0.0194652	0.00287302	0.0161208	2.54166	IPR001638	Solute-binding protein family 3/N-terminal domain of MltF			PF00497	Bacterial extracellular solute-binding proteins, family 3	Bacteria	Pseudomonadota	Alphaproteobacteria	HIMB59	GCA-002718135		134	2	13	334
WEST	Cells	2671292	-2.52061	1.55435	-3.26232	0.00674845	0.0301926	0.00751541	0.0330024	2.12405	IPR000531	TonB-dependent receptor-like, beta-barrel			PF00593	TonB dependent receptor	Bacteria	Pseudomonadota	Gammaproteobacteria	SAR86	D2472	MED-G82	21	6	6	455
WEST	Cells	8343042	-2.54254	-0.387003	-4.24642	0.000696532	0.00639543	0.000560263	0.00514424	3.25161	IPR000531|IPR012910	TonB-dependent receptor-like, beta-barrel|TonB-dependent receptor, plug domain			PF00593|PF07715	TonB dependent receptor|TonB-dependent Receptor Plug Domain	Bacteria	Pseudomonadota	Gammaproteobacteria	SAR86	D2472	SCGC-AAA076-P13	36	8	16	1021
WEST	Cells	10766328	-2.54347	0.796235	-3.19483	0.00846437	0.0351329	0.00749533	0.0330024	2.12521	IPR001638	Solute-binding protein family 3/N-terminal domain of MltF			PF00497	Bacterial extracellular solute-binding proteins, family 3	Bacteria	Pseudomonadota	Alphaproteobacteria	Pelagibacterales	Pelagibacteraceae	Pelagibacter	128	2	13	346
WEST	Cells	12743455	-2.56561	2.35204	-4.07666	0.00151617	0.0102089	0.00107947	0.0074336	2.96679	IPR012910	TonB-dependent receptor, plug domain			PF07715	TonB-dependent Receptor Plug Domain	Bacteria	Pseudomonadota	Gammaproteobacteria	Cellvibrionales	Porticoccaceae	AAA300-D14	48	4	7	508
WEST	Cells	9168115	-2.58923	0.62012	-2.39895	0.0334669	0.0874178	0.0335335	0.0884027	1.47452	IPR033900	Porin domain, Gram-negative type			PF13609	Gram-negative porin	Bacteria	Pseudomonadota	Alphaproteobacteria	Rhodobacterales	Rhodobacteraceae	Tateyamaria	19	7	7	329
WEST	Cells	9108181	-2.62524	1.53677	-4.48378	0.000606828	0.00616096	0.000422917	0.00441876	3.37374	IPR000531|IPR012910	TonB-dependent receptor-like, beta-barrel|TonB-dependent receptor, plug domain			PF00593|PF07715	TonB dependent receptor|TonB-dependent Receptor Plug Domain	Bacteria	Pseudomonadota	Gammaproteobacteria	Pseudomonadales			49	18	18	737
WEST	Cells	7675697	-2.65454	1.76287	-2.84763	0.0136537	0.0470122	0.012188	0.0455922	1.91407	IPR000531|IPR012910	TonB-dependent receptor-like, beta-barrel|TonB-dependent receptor, plug domain			PF00593|PF07715	TonB dependent receptor|TonB-dependent Receptor Plug Domain	Bacteria	Pseudomonadota	Alphaproteobacteria	Sphingomonadales	Sphingomonadaceae	Qipengyuania	44	14	25	842
WEST	Cells	5530561	-2.74043	0.0764179	-2.78279	0.0177124	0.0564932	0.0183684	0.0585855	1.73593							Bacteria	Pseudomonadota	Alphaproteobacteria	Puniceispirillales	AAA536-G10	TMED54	19	5	7	181
WEST	Cells	7929208	-2.74358	-0.718679	-2.71815	0.0198887	0.0612926	0.021573	0.0653662	1.66609	IPR000531|IPR012910	TonB-dependent receptor-like, beta-barrel|TonB-dependent receptor, plug domain	TIGR01783	TonB-dependent siderophore receptor	PF00593|PF07715	TonB dependent receptor|TonB-dependent Receptor Plug Domain	Bacteria	Pseudomonadota	Gammaproteobacteria	Cellvibrionales	Halieaceae	Luminiphilus	26	2	10	680
WEST	Cells	4916073	-2.81437	3.78851	-5.32739	0.000104826	0.00198514	7.15973e-05	0.00159888	4.1451	IPR006059	Bacterial-type extracellular solute-binding protein			PF01547	Bacterial extracellular solute-binding protein	Bacteria	Pseudomonadota	Alphaproteobacteria	Pelagibacterales	Pelagibacteraceae		94	6	16	514
WEST	Cells	7523551	-3.00452	1.32065	-2.92062	0.0118655	0.0431537	0.0107858	0.0427164	1.96715	IPR006665|IPR027385	OmpA-like domain|Outer membrane protein beta-barrel domain			PF00691|PF13505	OmpA family|Outer membrane protein beta-barrel domain	Bacteria	Pseudomonadota	Gammaproteobacteria	Moraxellales	Moraxellaceae	Acinetobacter	57	11	16	349
WEST	Cells	3778872	-3.01262	-0.368656	-3.59922	0.00361673	0.0194652	0.00309482	0.0167452	2.50936	IPR000531	TonB-dependent receptor-like, beta-barrel			PF00593	TonB dependent receptor	Bacteria	Pseudomonadota	Gammaproteobacteria	SAR86	AG-339-G14	AG-339-G14	50	2	9	418
WEST	Cells	13922100	-3.09637	2.58906	-3.25228	0.00687554	0.0301926	0.0072399	0.0327416	2.14027							Bacteria	SAR324	SAR324	SAR324	NAC60-12	JCVI-SCAAA005	28	5	6	379
WEST	Cells	1854940	-3.16138	0.803513	-3.21448	0.0104708	0.0391684	0.0153422	0.0528261	1.81411	IPR006059	Bacterial-type extracellular solute-binding protein			PF01547	Bacterial extracellular solute-binding protein	Bacteria	Pseudomonadota	Alphaproteobacteria	Rhodobacterales	Rhodobacteraceae		5	1	4	447
WEST	Cells	1414858	-3.23872	2.01712	-3.01278	0.0107402	0.0396863	0.00977316	0.0394836	2.00996	IPR018389	TRAP transporter solute receptor DctP	NF037995	TRAP transporter substrate-binding protein DctP	PF03480	Bacterial extracellular solute-binding protein, family 7	Bacteria	Pseudomonadota	Alphaproteobacteria	Puniceispirillales	Puniceispirillaceae	UBA3439	69	3	9	372
WEST	Cells	14464999	-3.40148	1.12668	-4.86683	0.000380208	0.00426678	0.000271846	0.00302643	3.56568	IPR012910	TonB-dependent receptor, plug domain			PF07715	TonB-dependent Receptor Plug Domain	Bacteria	Pseudomonadota	Gammaproteobacteria	SAR86	D2472	CACNXK01	45	12	15	972
WEST	Cells	6017863	-3.40618	1.32345	-4.06777	0.00276101	0.0155242	0.0027965	0.0159875	2.55339	IPR005835	Nucleotidyl transferase domain	TIGR02091	glucose-1-phosphate adenylyltransferase	PF00483	Nucleotidyl transferase	Bacteria	Cyanobacteriota	Cyanobacteriia	Synechococcales	Cyanobiaceae	Prochlorococcus_A	49	2	12	398
WEST	Cells	12893207	-3.56244	-0.662215	-3.55898	0.00513014	0.0246735	0.00476944	0.0240857	2.32153	IPR024370	PBP domain			PF12849	PBP superfamily domain	Bacteria	Pseudomonadota	Alphaproteobacteria	Pelagibacterales	AG-422-B15	AG-422-B15	60	4	16	351
WEST	Cells	3202501	-3.57207	0.55184	-5.099	0.000337333	0.00393123	0.00027967	0.00302643	3.55335	IPR012910|-	TonB-dependent receptor, plug domain|-	TIGR04056	SusC/RagA family TonB-linked outer membrane protein	PF07715|PF13715	TonB-dependent Receptor Plug Domain|CarboxypepD_reg-like domain	Bacteria	Bacteroidota	Bacteroidia	Cytophagales	MED-G16	MED-G16	79	3	14	1071
WEST	Cells	1052875	-3.58341	-1.97301	-4.89044	0.000618475	0.00616096	0.000545481	0.00514424	3.26322	IPR018389	TRAP transporter solute receptor DctP			PF03480	Bacterial extracellular solute-binding protein, family 7	Bacteria	Pseudomonadota	Alphaproteobacteria	Pelagibacterales	Pelagibacteraceae		347	1	12	383
WEST	Cells	9420924	-3.59784	-0.939143	-3.6079	0.00679608	0.0301926	0.00817293	0.0348788	2.08762	IPR012910|-	TonB-dependent receptor, plug domain|-	TIGR04056	SusC/RagA family TonB-linked outer membrane protein	PF07715|PF13715	TonB-dependent Receptor Plug Domain|CarboxypepD_reg-like domain	Bacteria	Bacteroidota	Bacteroidia	Flavobacteriales	Flavobacteriaceae	MS024-2A	55	1	12	558
WEST	Cells	12696341	-3.63536	2.09356	-4.48568	0.000733766	0.00653915	0.000794452	0.00625969	3.09993	IPR002347	Short-chain dehydrogenase/reductase SDR	TIGR01830	3-oxoacyl-[acyl-carrier-protein] reductase	PF00106	short chain dehydrogenase	Bacteria	Cyanobacteriota	Cyanobacteriia				6	5	5	288
WEST	Cells	46201	-3.72221	2.81065	-4.16758	0.00189465	0.0117532	0.00170512	0.0107635	2.76825	IPR012910|-	TonB-dependent receptor, plug domain|-	TIGR04056	SusC/RagA family TonB-linked outer membrane protein	PF07715|PF13715	TonB-dependent Receptor Plug Domain|CarboxypepD_reg-like domain	Bacteria	Bacteroidota	Rhodothermia	Balneolales	Balneolaceae	UBA1275	51	8	18	991
WEST	Cells	5069223	-3.84647	2.78435	-6.49854	1.36945e-05	0.000518679	8.97561e-06	0.000453268	5.04694	IPR005064	Bordetella uptake gene			PF03401	Tripartite tricarboxylate transporter family receptor	Bacteria	Pseudomonadota	Alphaproteobacteria	HIMB59	HIMB59	HIMB59	156	3	11	325
WEST	Cells	4965926	-3.85665	-0.762941	-3.94024	0.00193948	0.0117532	0.00170055	0.0107635	2.76941	-	-			PF13433	Periplasmic binding protein domain	Bacteria	Pseudomonadota	Alphaproteobacteria	HIMB59	GCA-002718135	AG-337-I02	84	11	15	356
WEST	Cells	10173566	-4.28265	-0.221796	-5.07844	0.00020787	0.00286294	0.000177197	0.00247385	3.75154	IPR001638	Solute-binding protein family 3/N-terminal domain of MltF			PF00497	Bacterial extracellular solute-binding proteins, family 3	Bacteria	Pseudomonadota	Alphaproteobacteria	Pelagibacterales	Pelagibacteraceae	Pelagibacter	566	3	30	346
WEST	Cells	3119327	-4.34358	0.865159	-4.70572	0.000632445	0.00616096	0.000537539	0.00514424	3.26959	IPR018389	TRAP transporter solute receptor DctP	NF037995	TRAP transporter substrate-binding protein DctP	PF03480	Bacterial extracellular solute-binding protein, family 7	Bacteria	Pseudomonadota	Alphaproteobacteria				42	5	10	380
WEST	Cells	1604088	-4.64353	0.164883	-5.10654	0.000253966	0.00307807	0.000206995	0.00267039	3.68404			TIGR03075	PQQ-dependent dehydrogenase, methanol/ethanol family			Bacteria	Pseudomonadota	Alphaproteobacteria	TMED127	TMED127		109	2	18	610
WEST	Cells	6359946	-4.72491	-0.598934	-6.17139	6.79049e-05	0.0017146	6.81448e-05	0.00159888	4.16657	IPR012944	RagB/SusD domain			PF07980	SusD family	Bacteria	Bacteroidota	Bacteroidia	Flavobacteriales	Flavobacteriaceae	MS024-2A	33	2	8	207
WEST	Cells	5993115	-4.85411	1.86414	-4.28863	0.00103834	0.00759912	0.000907462	0.0068514	3.04217	IPR005064	Bordetella uptake gene			PF03401	Tripartite tricarboxylate transporter family receptor	Bacteria	Pseudomonadota	Alphaproteobacteria	Puniceispirillales	AAA536-G10		64	3	11	325
WEST	Cells	9001469	-4.8572	3.31211	-6.40149	4.91511e-05	0.00135389	3.65632e-05	0.00100715	4.43696							Bacteria	Pseudomonadota	Alphaproteobacteria	Pelagibacterales	Pelagibacteraceae	Pelagibacter	215	1	16	313
WEST	Cells	2336872	-4.96627	1.79186	-10.5031	4.81835e-08	7.29979e-06	2.54579e-08	3.85688e-06	7.59418	-|IPR012910|IPR000531	-|TonB-dependent receptor, plug domain|TonB-dependent receptor-like, beta-barrel	TIGR04056	SusC/RagA family TonB-linked outer membrane protein	PF13715|PF07715|PF00593	CarboxypepD_reg-like domain|TonB-dependent Receptor Plug Domain|TonB dependent receptor	Bacteria	Bacteroidota	Bacteroidia	Flavobacteriales	Flavobacteriaceae	MED-G14	93	7	20	1022
WEST	Cells	462067	-5.03546	4.35298	-10.6203	2.14289e-08	6.49297e-06	1.06478e-08	3.22627e-06	7.97274	IPR001638	Solute-binding protein family 3/N-terminal domain of MltF			PF00497	Bacterial extracellular solute-binding proteins, family 3	Bacteria	Actinomycetota	Acidimicrobiia	Actinomarinales	Actinomarinaceae	Actinomarina	138	9	19	358
WEST	Cells	2667650	-5.12423	0.0695152	-5.45527	0.000143224	0.00244065	0.000154426	0.00237621	3.81128	IPR024370	PBP domain			PF12849	PBP superfamily domain	Bacteria	Pseudomonadota	Gammaproteobacteria	Moraxellales	Moraxellaceae	Acinetobacter	27	13	16	341
WEST	Cells	10642671	-5.37095	0.131922	-7.03982	1.31219e-05	0.000518679	1.15415e-05	0.000499582	4.93774							Bacteria	Pseudomonadota	Alphaproteobacteria	Puniceispirillales	AAA536-G10	TMED54	16	1	4	386
WEST	Cells	5829612	-5.42523	2.07835	-5.33849	0.000173181	0.00263823	0.000142526	0.00237621	3.84611	IPR012910	TonB-dependent receptor, plug domain			PF07715	TonB-dependent Receptor Plug Domain	Bacteria	Pseudomonadota	Gammaproteobacteria	SAR86	D2472	SAR86A	56	6	14	831
WEST	Cells	15926691	-5.44879	1.71746	-5.65051	7.75301e-05	0.00180705	7.38758e-05	0.00159888	4.1315	IPR012938	Glucose/Sorbosone dehydrogenase			PF07995	Glucose / Sorbosone dehydrogenase	Bacteria	Pseudomonadota	Alphaproteobacteria	TMED109_A	TMED131	TMED62	31	3	9	438
WEST	Cells	10539529	-5.92629	2.88228	-7.25997	9.66589e-06	0.000488127	7.41293e-06	0.000449224	5.13001	-	-			PF13620	Carboxypeptidase regulatory-like domain	Bacteria	Pseudomonadota	Gammaproteobacteria	SAR86	D2472	CACNXK01	160	2	26	1028
WEST	Cells	516780	-6.23615	2.44166	-3.08005	0.0094749	0.0367816	0.00895614	0.0366718	2.04788	IPR024370	PBP domain			PF12849	PBP superfamily domain	Bacteria	Pseudomonadota	Alphaproteobacteria				69	6	20	342
WEST	Cells	11178335	-6.30567	0.231284	-7.67433	3.39151e-06	0.000256907	3.46839e-06	0.000262731	5.45987	-	-	TIGR03407	urea ABC transporter substrate-binding protein	PF13433	Periplasmic binding protein domain	Bacteria	Cyanobacteriota	Cyanobacteriia	Synechococcales	Cyanobiaceae		1279	4	25	418
WEST	Cells	16226592	-6.42221	5.55121	-5.51101	0.000178766	0.00263823	0.000156846	0.00237621	3.80453	IPR018389	TRAP transporter solute receptor DctP			PF03480	Bacterial extracellular solute-binding protein, family 7	Bacteria	Pseudomonadota	Alphaproteobacteria	Pelagibacterales	Pelagibacteraceae	Pelagibacter	387	2	19	386
WEST	Cells	22079	-7.29287	1.15052	-8.89083	8.9278e-06	0.000488127	1.55287e-05	0.000571385	4.80886	IPR002683|-	PsbP, C-terminal|-	NF040946	photosystem II reaction center PsbP	PF01789|PF20928	PsbP|PsbP, C-terminal	Bacteria	Cyanobacteriota	Cyanobacteriia	Synechococcales	Cyanobiaceae	Prochlorococcus_A	27	2	5	219
WEST	Cells	5971836	-7.98893	1.43368	-8.75792	1.40646e-06	0.000142052	1.07442e-06	0.000108516	5.96883	IPR005064	Bordetella uptake gene			PF03401	Tripartite tricarboxylate transporter family receptor	Bacteria	Pseudomonadota	Alphaproteobacteria	Pelagibacterales	Pelagibacteraceae	Pelagibacter	71	6	12	323
